# Supplementary material for: Synthesis, crystal structure and Hirshfeld surface analysis of 2-(perfluoro­phen­yl)acetamide in comparison with some related compounds
Source: Acta Crystallogr E Crystallogr Commun. 2022 Jan 1;78(Pt 1):80–3. doi: 10.1107/S2056989021013359 (PMC8739205; doi:10.1107/S2056989021013359)
Supplement: Supplementary file 1 [file e-78-00080-sup1.cif]

##############################################################################
#                                                                            #
# This CIF contains the data in a paper accepted for publication in          #
# Acta Crystallographica Section E. It conforms to the requirements of       #
# Notes for Authors for Acta Crystallographica Section E, and has been       #
# peer reviewed under the auspices of the IUCr Commission on Journals.       #
#                                                                            #
# Full details of the Crystallographic Information File format               #
# are given in the paper "The Crystallographic Information File (CIF):       #
# a New Standard Archive File for Crystallography" by S. R. Hall, F. H.      #
# Allen and I. D. Brown [Acta Cryst. (1991), A47, 655-685].                  #
#                                                                            #
# The current version of the core CIF dictionary is obtainable from          #
# ftp://ftp.iucr.org/pub/cif_core.dic.                                       #
#                                                                            #
# Software is freely available for graphical display of the structure(s)     #
# in this CIF. For information consult the CIF software page                 #
# http://www.iucr.org/resources/cif/software.                                #
#                                                                            #
# This file may be used for bona fide research purposes within the           #
# scientific community so long as proper attribution is given to the journal # 
# article from which it was obtained.                                        #
#                                                                            #
##############################################################################
data_I
_audit_creation_method
;
Olex2 1.5
(compiled 2021.11.18 svn.ra9532c28 for OlexSys, GUI svn.r6429)
;
_journal_date_recd_electronic     2021-11-24
_journal_date_accepted     2021-12-15
_journal_name_full     'Acta Crystallographica, Section E'
_journal_year     2022
_journal_volume     78
_journal_issue      1
_journal_page_first     0
_journal_page_last     0
_journal_paper_category     GO
_journal_paper_doi     10.1107/S2056989021013359
_journal_coeditor_code     ZV2012
_publ_contact_author_name     'Anton P. Novikov'
_publ_contact_author_address
;
Peoples' Friendship University of Russia, 6 Miklukho-Maklaya St, 117198,
Moscow,
Russian Federation
A. N. Frumkin Institute of Physical Chemistry and Electrochemistry Russian
Academy of Sciences, 31 Leninsky Prospekt bldg 4, 119071 Moscow,
Russian Federation
;
_publ_contact_author_email     'tony.novickoff@yandex.ru'
_publ_contact_author_fax     ?
_publ_contact_author_phone     ?
_publ_section_title
;
Synthesis, crystal structure and Hirshfeld surface analysis of
2-(perfluorophenyl)acetamide in comparison with some related compounds
;
loop_
    _publ_author_name
    _publ_author_footnote
    _publ_author_address
    'Novikov, Anton P.' .
;
Peoples' Friendship University of Russia (RUDN University), 6 Miklukho-Maklaya
St, 117198,
Moscow,
Russian Federation
Frumkin Institute of Physical Chemistry and Electrochemistry Russian
Academy of Sciences, 31 Leninsky Prospekt bldg 4, 119071 Moscow,
Russian Federation
;
    'Bezdomnikov, Alexey A.' .
;
Frumkin Institute of Physical Chemistry and Electrochemistry Russian
Academy of Sciences, 31 Leninsky Prospekt bldg 4, 119071 Moscow,
Russian Federation
;
    'Grigoriev, Mikhail S.' .
;
Frumkin Institute of Physical Chemistry and Electrochemistry Russian
Academy of Sciences, 31 Leninsky Prospekt bldg 4, 119071 Moscow,
Russian Federation
;
    'German, Konstantin E.' .
;
Frumkin Institute of Physical Chemistry and Electrochemistry Russian
Academy of Sciences, 31 Leninsky Prospekt bldg 4, 119071 Moscow,
Russian Federation
;
_publ_section_synopsis
;
The title compound was synthesized by a new method at the interphase of aqueous
solutions of LiOH and pentafluorophenylacetonitrile. In the crystal, hydrogen
bonds and \p--halogen interactions connect the molecules into double layers.
The Hirshfeld surfaces of analogues of the title compound were compared and
the effect of perfluorination on the crystal packing was shown.
;
_chemical_name_systematic
;
2-(2,3,4,5,6-Pentafluorophenyl)acetamide
;
_chemical_name_common
;
2-(Perfluorophenyl)acetamide
;
_chemical_formula_moiety     'C8 H4 F5 N O'
_chemical_formula_sum     'C8 H4 F5 N O'
_chemical_formula_iupac     'C8 H4 F5 N O'
_chemical_formula_weight     225.12
_chemical_melting_point     ?
_space_group_crystal_system     monoclinic
_space_group_name_H-M_alt     'P 1 21/c 1'
_space_group_name_Hall     '-P 2ybc'
loop_
    _space_group_symop_operation_xyz
    'x, y, z'
    '-x, y+1/2, -z+1/2'
    '-x, -y, -z'
    'x, -y-1/2, z-1/2'
_cell_length_a     14.4934(5)
_cell_length_b     5.8247(2)
_cell_length_c     9.7836(3)
_cell_angle_alpha     90
_cell_angle_beta     90.870(2)
_cell_angle_gamma     90
_cell_volume     825.83(5)
_cell_formula_units_Z     4
_cell_measurement_reflns_used     2651
_cell_measurement_theta_min     3.77
_cell_measurement_theta_max     30.0
_cell_measurement_temperature     100.15
_exptl_crystal_description     fragment
_exptl_crystal_colour     colourless
_exptl_crystal_size_max     0.2
_exptl_crystal_size_mid     0.15
_exptl_crystal_size_min     0.06
_exptl_crystal_density_diffrn     1.811
_exptl_crystal_density_meas     ?
_exptl_crystal_density_method     ?
_exptl_crystal_F_000     448
_exptl_absorpt_coefficient_mu     0.196
_exptl_absorpt_correction_type     multi-scan
_exptl_absorpt_process_details
;
(SADABS; Bruker, 2008)
;
_exptl_absorpt_correction_T_min     0.8878
_exptl_absorpt_correction_T_max     1.0000
_diffrn_ambient_temperature     100.15
_diffrn_source     ?
_diffrn_source_power     1.5
_diffrn_source_voltage     50.0
_diffrn_source_current     30.0
_diffrn_radiation_type     MoK\a
_diffrn_radiation_wavelength     0.71073
_diffrn_measurement_device_type
                              'Bruker KAPPA APEXII area-detector diffractometer'
_diffrn_measurement_method     '\f and \w scans'
_diffrn_detector_area_resol_mean     ?
_diffrn_reflns_number     10007
_diffrn_reflns_av_R_equivalents     0.0316
_diffrn_reflns_av_unetI/netI     0.0271
_diffrn_reflns_theta_min     4.166
_diffrn_reflns_theta_max     29.991
_diffrn_reflns_theta_full     25.242
_diffrn_measured_fraction_theta_max     0.998
_diffrn_measured_fraction_theta_full     0.996
_diffrn_reflns_limit_h_min     -20
_diffrn_reflns_limit_h_max     20
_diffrn_reflns_limit_k_min     -7
_diffrn_reflns_limit_k_max     8
_diffrn_reflns_limit_l_min     -13
_diffrn_reflns_limit_l_max     13
_refine_special_details     ?
_reflns_number_total     2394
_reflns_number_gt     1868
_reflns_threshold_expression     'I > 2\s(I)'
_refine_ls_structure_factor_coef     Fsqd
_refine_ls_matrix_type     full
_refine_ls_R_factor_all     0.0510
_refine_ls_R_factor_gt     0.0362
_refine_ls_wR_factor_gt     0.0923
_refine_ls_wR_factor_ref     0.1014
_refine_ls_goodness_of_fit_ref     1.015
_refine_ls_restrained_S_all     1.015
_refine_ls_number_reflns     2394
_refine_ls_number_parameters     148
_refine_ls_number_restraints     0
_refine_ls_hydrogen_treatment     refxyz
_refine_ls_weighting_scheme     calc
_refine_ls_weighting_details
              'w=1/[\s^2^(Fo^2^)+(0.0514P)^2^+0.2972P] where P=(Fo^2^+2Fc^2^)/3'
_atom_sites_solution_hydrogens     difmap
_atom_sites_solution_primary     direct
_atom_sites_solution_secondary     ?
_refine_ls_shift/su_max     0.000
_refine_ls_shift/su_mean     0.000
_refine_diff_density_max     0.409
_refine_diff_density_min     -0.223
_refine_ls_extinction_method     none
_refine_ls_extinction_coef     .
loop_
    _atom_type_symbol
    _atom_type_description
    _atom_type_scat_dispersion_real
    _atom_type_scat_dispersion_imag
    _atom_type_scat_source
    'C' 'C' 0.0033 0.0016
                         'International Tables Vol C Tables 4.2.6.8 and 6.1.1.4'
    'H' 'H' 0.0000 0.0000
                         'International Tables Vol C Tables 4.2.6.8 and 6.1.1.4'
    'F' 'F' 0.0171 0.0103
                         'International Tables Vol C Tables 4.2.6.8 and 6.1.1.4'
    'N' 'N' 0.0061 0.0033
                         'International Tables Vol C Tables 4.2.6.8 and 6.1.1.4'
    'O' 'O' 0.0106 0.0060
                         'International Tables Vol C Tables 4.2.6.8 and 6.1.1.4'
_computing_data_collection
;
SAINT (Bruker, 2008)
;
_computing_cell_refinement
;
APEX2 (Bruker, 2008)
;
_computing_data_reduction
;
SAINT (Bruker, 2008)
;
_computing_structure_solution
;
SHELXS  (Sheldrick, 2008)
;
_computing_structure_refinement
;
<i>SHELXL2018/3</i> (Sheldrick, 2015)
;
_computing_molecular_graphics
;
<i>OLEX2</i> (Dolomanov <i>et al.</i>,  2009)
;
_computing_publication_material
;
<i>OLEX2</i> (Dolomanov <i>et al.</i>,  2009)
;
loop_
    _atom_site_type_symbol
    _atom_site_label
    _atom_site_fract_x
    _atom_site_fract_y
    _atom_site_fract_z
    _atom_site_U_iso_or_equiv
    _atom_site_adp_type
    _atom_site_calc_flag
    _atom_site_occupancy
    _atom_site_disorder_assembly
    _atom_site_disorder_group
    F F1 0.18090(6) 0.17229(15) 0.56871(9) 0.0236(2) Uani d 1 . .
    F F5 0.29215(6) 0.86391(15) 0.38309(9) 0.0256(2) Uani d 1 . .
    F F2 0.33786(6) 0.12487(16) 0.71473(9) 0.0277(2) Uani d 1 . .
    F F3 0.47319(6) 0.44830(17) 0.69860(9) 0.0282(2) Uani d 1 . .
    F F4 0.44951(6) 0.81691(16) 0.53158(10) 0.0291(2) Uani d 1 . .
    C C7 0.14592(9) 0.5453(2) 0.38358(13) 0.0164(2) Uani d 1 . .
    H H7A 0.1111(12) 0.407(3) 0.3821(17) 0.020 Uiso d 1 . .
    H H7B 0.1623(11) 0.578(3) 0.2907(18) 0.020 Uiso d 1 . .
    C C2 0.24618(9) 0.3351(2) 0.55727(13) 0.0160(3) Uani d 1 . .
    C C4 0.39563(9) 0.4708(3) 0.62489(13) 0.0193(3) Uani d 1 . .
    C C5 0.38321(9) 0.6590(2) 0.54069(14) 0.0190(3) Uani d 1 . .
    C C6 0.30222(9) 0.6800(2) 0.46574(13) 0.0168(3) Uani d 1 . .
    C C1 0.23166(8) 0.5202(2) 0.47089(12) 0.0142(2) Uani d 1 . .
    C C3 0.32681(9) 0.3079(2) 0.63280(13) 0.0181(3) Uani d 1 . .
    C C8 0.08285(8) 0.7324(2) 0.43665(12) 0.0138(2) Uani d 1 . .
    O O1 0.06484(6) 0.74411(16) 0.56027(9) 0.0168(2) Uani d 1 . .
    N N2 0.04797(8) 0.8763(2) 0.34425(11) 0.0178(2) Uani d 1 . .
    H H2A 0.0121(12) 0.985(3) 0.3679(18) 0.021 Uiso d 1 . .
    H H2B 0.0642(12) 0.868(3) 0.2593(19) 0.021 Uiso d 1 . .
loop_
    _atom_site_aniso_label
    _atom_site_aniso_U_11
    _atom_site_aniso_U_22
    _atom_site_aniso_U_33
    _atom_site_aniso_U_12
    _atom_site_aniso_U_13
    _atom_site_aniso_U_23
    F1 0.0232(4) 0.0218(4) 0.0259(4) -0.0081(3) -0.0001(3) 0.0061(3)
    F5 0.0335(5) 0.0193(4) 0.0240(4) -0.0024(3) 0.0013(3) 0.0094(3)
    F2 0.0301(5) 0.0281(5) 0.0247(4) 0.0023(4) -0.0027(3) 0.0139(4)
    F3 0.0200(4) 0.0387(5) 0.0257(4) 0.0010(4) -0.0091(3) -0.0006(4)
    F4 0.0252(4) 0.0281(5) 0.0340(5) -0.0138(4) 0.0018(3) -0.0017(4)
    C7 0.0203(6) 0.0176(6) 0.0111(5) 0.0022(5) -0.0017(4) -0.0026(5)
    C2 0.0171(6) 0.0169(6) 0.0142(6) -0.0025(5) 0.0015(4) -0.0001(5)
    C4 0.0171(6) 0.0254(7) 0.0153(6) 0.0018(5) -0.0017(4) -0.0024(5)
    C5 0.0189(6) 0.0195(7) 0.0188(6) -0.0055(5) 0.0026(5) -0.0032(5)
    C6 0.0221(6) 0.0149(6) 0.0134(6) 0.0001(5) 0.0021(4) 0.0021(4)
    C1 0.0171(5) 0.0155(6) 0.0100(5) 0.0012(4) 0.0011(4) -0.0014(4)
    C3 0.0218(6) 0.0187(6) 0.0138(6) 0.0027(5) 0.0004(4) 0.0040(5)
    C8 0.0148(5) 0.0167(6) 0.0100(5) -0.0013(4) -0.0004(4) -0.0007(4)
    O1 0.0217(4) 0.0206(5) 0.0082(4) 0.0020(4) 0.0009(3) 0.0001(3)
    N2 0.0234(5) 0.0226(6) 0.0075(5) 0.0059(5) 0.0003(4) 0.0001(4)
_geom_special_details
;
 All esds (except the esd in the dihedral angle between two l.s. planes)
 are estimated using the full covariance matrix.  The cell esds are taken
 into account individually in the estimation of esds in distances, angles
 and torsion angles; correlations between esds in cell parameters are only
 used when they are defined by crystal symmetry.  An approximate (isotropic)
 treatment of cell esds is used for estimating esds involving l.s. planes.
;
loop_
    _geom_bond_atom_site_label_1
    _geom_bond_atom_site_label_2
    _geom_bond_site_symmetry_2
    _geom_bond_distance
    _geom_bond_publ_flag
    F1 C2 . 1.3454(15) ?
    F5 C6 . 1.3485(15) ?
    F2 C3 . 1.3421(15) ?
    F3 C4 . 1.3328(15) ?
    F4 C5 . 1.3343(15) ?
    C7 H7A . 0.949(18) ?
    C7 H7B . 0.962(17) ?
    C7 C1 . 1.5043(17) ?
    C7 C8 . 1.5192(18) ?
    C2 C1 . 1.3841(18) ?
    C2 C3 . 1.3823(18) ?
    C4 C5 . 1.381(2) ?
    C4 C3 . 1.3795(19) ?
    C5 C6 . 1.3800(18) ?
    C6 C1 . 1.3844(18) ?
    C8 O1 . 1.2430(15) ?
    C8 N2 . 1.3272(17) ?
    N2 H2A . 0.853(19) ?
    N2 H2B . 0.869(18) ?
loop_
    _geom_angle_atom_site_label_1
    _geom_angle_atom_site_label_2
    _geom_angle_atom_site_label_3
    _geom_angle_site_symmetry_1
    _geom_angle_site_symmetry_3
    _geom_angle
    _geom_angle_publ_flag
    H7A C7 H7B . . 107.0(14) ?
    C1 C7 H7A . . 111.2(10) ?
    C1 C7 H7B . . 110.0(10) ?
    C1 C7 C8 . . 111.83(10) ?
    C8 C7 H7A . . 106.9(10) ?
    C8 C7 H7B . . 109.7(10) ?
    F1 C2 C1 . . 119.95(11) ?
    F1 C2 C3 . . 117.70(11) ?
    C3 C2 C1 . . 122.34(12) ?
    F3 C4 C5 . . 120.14(12) ?
    F3 C4 C3 . . 120.43(12) ?
    C3 C4 C5 . . 119.43(12) ?
    F4 C5 C4 . . 119.96(12) ?
    F4 C5 C6 . . 120.71(12) ?
    C6 C5 C4 . . 119.32(12) ?
    F5 C6 C5 . . 118.21(12) ?
    F5 C6 C1 . . 118.86(12) ?
    C5 C6 C1 . . 122.93(12) ?
    C2 C1 C7 . . 122.62(12) ?
    C2 C1 C6 . . 116.14(11) ?
    C6 C1 C7 . . 121.22(12) ?
    F2 C3 C2 . . 120.16(12) ?
    F2 C3 C4 . . 120.01(12) ?
    C4 C3 C2 . . 119.83(12) ?
    O1 C8 C7 . . 120.54(11) ?
    O1 C8 N2 . . 123.01(12) ?
    N2 C8 C7 . . 116.44(11) ?
    C8 N2 H2A . . 120.7(12) ?
    C8 N2 H2B . . 120.6(12) ?
    H2A N2 H2B . . 118.6(16) ?
loop_
    _geom_torsion_atom_site_label_1
    _geom_torsion_atom_site_label_2
    _geom_torsion_atom_site_label_3
    _geom_torsion_atom_site_label_4
    _geom_torsion_site_symmetry_1
    _geom_torsion_site_symmetry_2
    _geom_torsion_site_symmetry_3
    _geom_torsion_site_symmetry_4
    _geom_torsion
    _geom_torsion_publ_flag
    F1 C2 C1 C7 . . . . -2.11(19) ?
    F1 C2 C1 C6 . . . . 179.76(11) ?
    F1 C2 C3 F2 . . . . -0.42(19) ?
    F1 C2 C3 C4 . . . . -179.75(12) ?
    F5 C6 C1 C7 . . . . 1.67(18) ?
    F5 C6 C1 C2 . . . . 179.83(11) ?
    F3 C4 C5 F4 . . . . 1.0(2) ?
    F3 C4 C5 C6 . . . . -179.62(12) ?
    F3 C4 C3 F2 . . . . -0.2(2) ?
    F3 C4 C3 C2 . . . . 179.08(12) ?
    F4 C5 C6 F5 . . . . 0.16(19) ?
    F4 C5 C6 C1 . . . . 179.55(12) ?
    C4 C5 C6 F5 . . . . -179.26(12) ?
    C4 C5 C6 C1 . . . . 0.1(2) ?
    C5 C4 C3 F2 . . . . -179.69(12) ?
    C5 C4 C3 C2 . . . . -0.4(2) ?
    C5 C6 C1 C7 . . . . -177.73(12) ?
    C5 C6 C1 C2 . . . . 0.43(19) ?
    C1 C7 C8 O1 . . . . -46.31(16) ?
    C1 C7 C8 N2 . . . . 134.77(12) y
    C1 C2 C3 F2 . . . . -179.69(12) ?
    C1 C2 C3 C4 . . . . 1.0(2) ?
    C3 C2 C1 C7 . . . . 177.14(12) ?
    C3 C2 C1 C6 . . . . -1.00(19) ?
    C3 C4 C5 F4 . . . . -179.60(12) ?
    C3 C4 C5 C6 . . . . -0.2(2) ?
    C8 C7 C1 C2 . . . . 107.61(14) y
    C8 C7 C1 C6 . . . . -74.35(15) y
loop_
    _geom_hbond_atom_site_label_D
    _geom_hbond_atom_site_label_H
    _geom_hbond_atom_site_label_A
    _geom_hbond_site_symmetry_A
    _geom_hbond_distance_DH
    _geom_hbond_distance_HA
    _geom_hbond_distance_DA
    _geom_hbond_angle_DHA
    _geom_hbond_publ_flag
    N2 H2A O1 3_576 0.853(19) 2.062(19) 2.9120(15) 174.3(16) yes
    N2 H2B O1 4_575 0.869(18) 2.053(19) 2.8795(14) 158.7(16) yes
_shelx_space_group_comment
;
The symmetry employed for this shelxl refinement is uniquely defined
by the following loop, which should always be used as a source of
symmetry information in preference to the above space-group names.
They are only intended as comments.
;
_shelx_estimated_absorpt_T_min     0.962
_shelx_estimated_absorpt_T_max     0.988
_shelx_hkl_file
;
   0   0   1   -0.94    0.02
   0   0   1   -0.96    0.02
   0   0  -1   -0.98    0.02
   0   0  -1   -0.92    0.05
   0   0   2  554.90   13.46
   0   0   2  604.48   13.57
   0   0  -2  695.33   14.11
   0   0  -2  698.48   13.83
   0   0   3    0.06    0.11
   0   0  -3   -0.09    0.19
   0   0  -3   -0.06    0.07
   0   0   4   19.53    0.62
   0   0  -4   19.34    0.80
   0   0  -5   -0.36    0.22
   0   0   5    0.02    0.14
   0   0  -5    0.02    0.06
   0   0   6   24.09    0.83
   0   0  -6   25.69    1.07
   0   0  -7    0.15    0.33
   0   0   7    0.09    0.19
   0   0   8   27.53    0.99
   0   0  -8   28.28    1.34
   0   0   9   -0.25    0.21
   0   0  -9    0.63    0.46
   0   0  10   31.80    1.19
   0   0 -10   34.08    1.64
   0   0  11    0.04    0.28
   0   0 -11    0.11    0.51
   0   0  12   77.10    2.26
   0   0 -12   75.14    2.89
   0   0  13    0.32    0.39
   0   0 -13   -0.15    0.61
   0   1   0   -0.22    0.07
   0  -1   0   -0.17    0.09
   0   1  -1  106.31    2.35
   0  -1  -1  103.08    2.36
   0  -1  -1   99.67    2.26
   0  -1  -1  102.35    2.42
   0  -1   1  107.14    2.35
   0   1   2  666.13   14.20
   0   1  -2  683.54   14.33
   0   1   2  694.98   14.29
   0  -1  -2  668.41   14.66
   0  -1  -2  657.99   14.95
   0  -1   2  682.67   14.34
   0   1   3    4.69    0.23
   0   1  -3    6.00    0.37
   0   1   3    5.07    0.24
   0  -1   3    4.97    0.39
   0  -1  -3    4.92    0.41
   0  -1  -3    4.98    0.41
   0   1   4   28.79    0.74
   0   1  -4   29.86    0.90
   0   1   4   29.49    0.75
   0  -1  -4   29.24    1.02
   0  -1   4   28.49    0.92
   0   1   5    4.41    0.29
   0   1   5    3.71    0.28
   0   1  -5    4.61    0.36
   0  -1  -5    3.82    0.45
   0  -1  -5    3.85    0.44
   0  -1   5    3.64    0.36
   0   1   6   15.43    0.54
   0   1   6   15.88    0.56
   0   1  -6   15.27    0.63
   0  -1  -6   13.40    0.80
   0  -1  -6   15.02    0.83
   0  -1   6   14.41    0.70
   0   1  -7    0.79    0.21
   0   1  -7    0.42    0.36
   0   1   7    0.52    0.18
   0  -1   7    0.87    0.27
   0  -1  -7    0.27    0.35
   0   1  -8   15.99    1.04
   0   1   8   17.33    0.70
   0  -1   8   16.49    0.84
   0  -1  -8   19.23    1.12
   0   1  -9   -0.34    0.40
   0   1   9    0.38    0.22
   0  -1   9   -0.13    0.28
   0  -1  -9    0.10    0.42
   0   1  10    1.38    0.31
   0   1 -10    1.56    0.58
   0  -1 -10    1.68    0.60
   0  -1  10    1.81    0.41
   0   1  11    3.35    0.42
   0   1 -11    2.17    0.66
   0  -1 -11    3.61    0.78
   0  -1  11    2.50    0.51
   0   1 -12    5.41    0.92
   0   1  12    7.11    0.61
   0  -1  12    5.77    0.69
   0  -1 -12    5.01    0.95
   0   1 -13   18.38    1.46
   0  -1 -13   23.73    1.63
   0  -1  13   22.55    1.21
   0   2   0  145.98    3.32
   0  -2   0  145.89    3.31
   0   2   1   73.72    1.75
   0   2  -1   70.67    1.80
   0  -2   1   73.58    1.81
   0  -2  -1   69.27    1.71
   0   2  -2  374.75    7.91
   0   2   2  354.81    7.75
   0  -2   2  359.17    7.89
   0  -2  -2  358.61    8.18
   0  -2  -2  362.61    7.71
   0  -2  -2  358.47    8.00
   0   2   3    0.82    0.15
   0   2  -3    0.39    0.20
   0  -2  -3    0.68    0.23
   0  -2   3    0.28    0.20
   0  -2  -3    0.84    0.26
   0   2   4   15.53    0.52
   0   2  -4   15.42    0.69
   0   2   4   15.81    0.51
   0  -2   4   16.03    0.72
   0  -2  -4   16.75    0.79
   0  -2  -4   15.71    0.76
   0   2   5    7.01    0.36
   0   2   5    7.39    0.36
   0   2  -5    7.62    0.52
   0  -2   5    6.11    0.53
   0  -2  -5    7.26    0.61
   0  -2  -5    6.53    0.60
   0   2  -6   44.46    1.35
   0   2   6   41.60    1.10
   0   2   6   41.42    1.10
   0  -2   6   42.39    1.40
   0  -2  -6   40.67    1.49
   0  -2  -6   43.47    1.56
   0   2  -7   22.01    0.90
   0   2   7   20.95    0.69
   0  -2  -7   19.55    1.11
   0  -2   7   19.41    0.95
   0  -2  -7   20.15    1.05
   0   2  -8   41.00    1.35
   0   2   8   39.41    1.12
   0  -2  -8   41.74    1.70
   0  -2  -8   39.60    1.59
   0  -2   8   39.61    1.44
   0   2  -9    4.25    0.68
   0   2   9    5.09    0.39
   0  -2   9    3.99    0.55
   0  -2  -9    3.59    0.69
   0   2  10   48.02    1.38
   0   2 -10   48.40    1.98
   0  -2 -10   48.06    2.04
   0  -2  10   51.04    1.78
   0   2  11    6.69    0.51
   0   2 -11    6.92    0.91
   0  -2 -11    4.60    0.86
   0  -2  11    6.21    0.72
   0   2 -12    1.10    0.63
   0  -2 -12    1.00    0.67
   0  -2  12    0.75    0.45
   0   2 -13   -0.15    0.57
   0  -2  13    0.10    0.44
   0  -2 -13   -0.33    0.60
   0   3   0    0.19    0.20
   0  -3   0    0.77    0.22
   0   3   1  115.65    2.78
   0   3  -1  117.30    2.85
   0  -3   1  114.09    2.82
   0  -3  -1  112.85    2.73
   0   3   2  168.48    3.86
   0   3  -2  165.61    3.99
   0   3   2  167.17    3.86
   0  -3   2  173.32    4.00
   0  -3  -2  169.43    3.80
   0  -3  -2  165.60    3.95
   0   3  -3   60.45    1.75
   0   3   3   59.66    1.57
   0  -3  -3   59.09    1.69
   0  -3  -3   57.43    1.46
   0  -3   3   62.25    1.77
   0  -3  -3   60.51    1.75
   0   3  -4   18.94    0.86
   0   3   4   19.84    0.69
   0  -3   4   20.31    0.94
   0  -3  -4   17.87    0.89
   0  -3  -4   18.19    0.85
   0   3  -5    0.82    0.28
   0   3   5    0.69    0.19
   0  -3   5    0.64    0.32
   0  -3  -5    0.67    0.36
   0  -3  -5    0.34    0.31
   0   3  -6    9.67    0.68
   0   3   6    8.60    0.45
   0  -3  -6    8.89    0.75
   0  -3   6    9.15    0.72
   0  -3  -6    8.69    0.80
   0   3   7    0.24    0.18
   0   3  -7   -0.04    0.25
   0  -3   7   -0.19    0.29
   0  -3  -7   -0.09    0.33
   0  -3  -7   -0.12    0.37
   0   3   8    1.51    0.25
   0   3  -8    1.29    0.35
   0  -3   8    0.79    0.38
   0  -3  -8    1.51    0.46
   0  -3  -8    1.04    0.50
   0   3   9   22.34    0.79
   0  -3  -9   22.99    1.29
   0  -3   9   24.07    1.20
   0  -3  -9   25.57    1.42
   0   3 -10    7.11    0.89
   0  -3  10    6.34    0.76
   0  -3 -10    4.99    0.85
   0   3 -11    1.85    0.62
   0  -3  11    0.38    0.44
   0  -3 -11    0.51    0.61
   0   3 -12    1.26    0.66
   0  -3 -12    0.00    0.61
   0  -3  12    0.38    0.45
   0   4   0   28.62    1.11
   0  -4   0   27.96    1.06
   0   4   1   24.14    0.99
   0   4  -1   24.66    1.02
   0  -4   1   25.96    1.05
   0  -4  -1   26.49    0.98
   0   4  -2   25.03    1.08
   0   4   2   25.16    1.00
   0  -4   2   25.22    1.09
   0  -4  -2   25.56    0.96
   0  -4  -2   24.46    0.90
   0   4   3    0.64    0.25
   0   4  -3    0.54    0.31
   0   4   3    0.51    0.24
   0  -4  -3    0.67    0.28
   0  -4   3    0.37    0.30
   0  -4  -3    0.50    0.20
   0   4   4    0.92    0.28
   0   4  -4    0.70    0.32
   0   4   4    0.67    0.27
   0  -4  -4    0.69    0.36
   0  -4  -4    1.08    0.36
   0  -4   4    0.60    0.32
   0   4  -5    2.30    0.45
   0   4   5    2.91    0.37
   0  -4   5    2.37    0.47
   0  -4  -5    2.89    0.48
   0  -4  -5    2.73    0.51
   0   4   6    2.02    0.33
   0   4  -6    1.37    0.42
   0  -4  -6    2.82    0.55
   0  -4   6    1.44    0.46
   0  -4  -6    1.98    0.48
   0   4   7    9.68    0.56
   0   4  -7    9.79    0.84
   0  -4  -7    8.65    0.89
   0  -4  -7    8.42    0.83
   0  -4   7    9.55    0.85
   0   4  -8    1.38    0.41
   0   4   8    2.10    0.32
   0  -4  -8    1.22    0.54
   0  -4   8    1.80    0.48
   0  -4  -8    2.13    0.55
   0   4   9    5.40    0.44
   0  -4   9    5.11    0.74
   0  -4  -9    4.49    0.73
   0  -4  -9    4.45    0.78
   0   4 -10    0.16    0.48
   0  -4 -10    0.55    0.58
   0  -4  10    0.34    0.43
   0   4 -11    1.74    0.70
   0  -4  11    1.44    0.56
   0  -4 -11    0.59    0.64
   0   4 -12    0.44    0.61
   0  -4  12    0.01    0.44
   0  -4 -12    0.53    0.63
   0   5   0    0.11    0.31
   0  -5   0    0.30    0.29
   0   5  -1   24.53    1.14
   0   5   1   24.99    1.15
   0  -5  -1   24.10    1.04
   0  -5   1   25.09    1.14
   0   5  -2    6.70    0.69
   0   5   2    6.47    0.64
   0  -5  -2    7.26    0.61
   0  -5  -2    6.49    0.55
   0  -5   2    6.04    0.65
   0   5   3    9.26    0.70
   0   5  -3   11.19    0.86
   0  -5   3    8.66    0.79
   0  -5  -3   10.46    0.72
   0   5   4    4.24    0.50
   0   5  -4    3.61    0.56
   0  -5  -4    3.74    0.53
   0  -5   4    3.91    0.60
   0   5  -5   -0.03    0.34
   0   5   5    0.36    0.29
   0  -5  -5   -0.20    0.33
   0  -5   5   -0.07    0.33
   0   5  -6   -0.17    0.34
   0   5   6    0.44    0.31
   0  -5   6    0.05    0.40
   0  -5  -6    0.24    0.38
   0   5  -7    1.07    0.44
   0   5   7    1.60    0.37
   0  -5  -7    0.93    0.54
   0  -5  -7    0.95    0.48
   0  -5   7    0.89    0.47
   0   5   8    1.44    0.34
   0   5  -8    0.91    0.48
   0  -5   8    0.27    0.39
   0  -5  -8    0.10    0.46
   0  -5  -8    0.90    0.58
   0  -5  -9    1.11    0.59
   0  -5   9    0.22    0.41
   0  -5  -9    0.95    0.51
   0  -5  10    5.00    0.77
   0  -5 -10    3.53    0.83
   0   5 -11    8.63    1.05
   0  -5  11    6.73    0.89
   0  -5 -11    7.43    1.15
   0   6   0   45.99    1.77
   0  -6   0   43.33    1.62
   0   6  -1   68.22    2.33
   0   6   1   71.30    2.30
   0  -6   1   70.48    2.25
   0  -6  -1   69.27    2.06
   0   6  -2   24.67    1.29
   0   6   2   25.39    1.24
   0  -6   2   23.53    1.25
   0  -6  -2   23.94    1.10
   0   6  -3   13.69    1.02
   0   6   3   12.21    0.90
   0  -6   3   14.66    1.03
   0  -6  -3   13.61    0.88
   0   6  -4    1.46    0.47
   0   6   4    1.03    0.42
   0  -6   4    1.23    0.47
   0  -6  -4    1.76    0.47
   0   6  -5    1.02    0.47
   0   6   5    0.12    0.36
   0  -6  -5    0.08    0.41
   0  -6   5    0.66    0.46
   0   6  -6    0.26    0.40
   0   6   6    0.79    0.39
   0  -6   6    0.38    0.45
   0  -6  -6    0.44    0.43
   0   6   7    0.28    0.35
   0   6  -7   -0.36    0.36
   0  -6  -7   -0.02    0.42
   0  -6   7    0.08    0.44
   0   6   8    2.23    0.47
   0   6  -8    2.34    0.62
   0  -6   8    2.44    0.62
   0  -6  -8    2.75    0.67
   0  -6   9   10.67    1.12
   0  -6  -9    8.66    1.04
   0   7   0    0.21    0.42
   0   7   1    4.24    0.69
   0   7  -1    2.72    0.59
   0   7  -2   12.82    1.04
   0   7   2    9.39    0.95
   0  -7   2   11.39    1.02
   0   7  -3   15.42    1.13
   0   7   3   13.32    1.03
   0  -7   3   13.74    1.11
   0   7   4    8.86    0.91
   0   7  -4   11.22    1.11
   0  -7   4   10.80    1.06
   0   7  -5    1.78    0.58
   0   7   5    1.60    0.53
   0  -7   5    1.24    0.55
   0   7  -6   -0.03    0.47
   0   7   6   -0.66    0.38
   0  -7   6    0.25    0.51
   0   7  -7   -0.15    0.52
   0   7   7    0.04    0.40
   0  -7   7    0.17    0.49
   0   8   0    0.00    0.47
   0   8  -1    1.27    0.53
   0   8   1    1.63    0.61
   0   8  -2    2.47    0.62
   0   8   2    0.79    0.55
   0   8  -3    0.32    0.44
   0   8   3    0.25    0.47
  -1   0  13    0.45    0.37
   1   0 -13    0.45    0.61
   1   0 -12    0.50    0.60
  -1   0  12    0.42    0.37
  -1   0  11   -0.29    0.27
   1   0 -11   -0.23    0.49
  -1   0  10   66.43    1.91
   1   0 -10   67.95    2.45
   1   0  -9   -0.09    0.37
  -1   0   9   -0.09    0.21
  -1   0   8   40.84    1.26
   1   0  -8   42.23    1.66
   1   0  -7    0.22    0.31
  -1   0   7    0.01    0.18
  -1   0   6   14.56    0.59
   1   0  -6   14.88    0.80
   1   0  -5   -0.09    0.23
  -1   0   5   -0.05    0.13
   1   0  -5   -0.20    0.19
  -1   0   4   76.26    1.81
   1   0  -4   78.55    2.05
   1   0  -4   81.03    2.10
   1   0  -3   -0.08    0.19
  -1   0   3   -0.11    0.10
  -1   0   3    0.01    0.10
   1   0  -3    0.02    0.17
   1   0  -3   -0.03    0.04
   1   0  -2  165.13    3.79
   1   0  -2  169.44    3.73
  -1   0   2  170.03    3.54
  -1   0   2  156.68    3.53
   1   0  -1   -1.15    0.02
  -1   0   1   -1.15    0.03
   1   0  -1   -1.17    0.05
   1   0  -1   -1.16    0.05
   1   0  -1   -1.16    0.05
  -1   0   1   -1.14    0.03
  -1   0   0   -0.02    0.01
   1   0   0    0.01    0.02
   1   0   1   -0.09    0.04
  -1   0  -1   -0.09    0.05
  -1   0  -1   -0.08    0.05
  -1   0  -2    2.86    0.23
   1   0   2    3.56    0.24
  -1   0  -3   -0.09    0.11
   1   0   3   -0.02    0.12
  -1   0  -4  170.08    3.67
   1   0   4  162.04    3.69
  -1   0  -5    0.29    0.27
  -1   0  -5   -0.04    0.13
   1   0   5   -0.17    0.14
   1   0   6  321.30    7.02
  -1   0  -6  319.30    6.92
  -1   0  -6  317.86    7.58
  -1   0  -7    0.10    0.33
   1   0   7    0.13    0.20
  -1   0  -7    0.05    0.09
  -1   0  -8    1.31    0.49
   1   0   8    0.45    0.25
  -1   0  -9    0.45    0.45
   1   0   9    0.09    0.25
   1   0  10    3.05    0.45
  -1   0 -10    3.53    0.70
   1   0  11   -0.14    0.30
  -1   0 -11    0.28    0.53
  -1   0 -12  118.14    3.89
   1   0  12  116.27    3.16
   1   0  13   -0.05    0.36
  -1   0 -13    0.95    0.67
   1   1 -13    3.11    0.80
  -1  -1  13    3.64    0.61
   1  -1 -13    2.54    0.80
   1   1 -12    1.26    0.65
  -1   1  12    1.37    0.35
   1  -1 -12    1.84    0.71
  -1  -1  12    0.43    0.39
   1   1 -11    1.21    0.59
  -1   1  11    1.70    0.34
  -1  -1  11    3.27    0.51
   1  -1 -11    1.07    0.61
  -1   1  10    2.36    0.34
   1   1 -10    3.17    0.67
  -1  -1  10    2.99    0.46
   1  -1 -10    2.21    0.64
   1   1  -9    5.83    0.73
  -1   1   9    7.08    0.50
   1  -1  -9    6.61    0.84
  -1  -1   9    6.20    0.58
  -1   1   8   50.42    1.34
   1   1  -8   51.43    1.84
   1  -1  -8   48.79    1.86
  -1  -1   8   49.01    1.53
   1   1  -7   18.75    0.70
  -1   1   7   18.16    0.63
  -1   1   7   17.75    0.62
   1   1  -7   19.32    1.00
  -1  -1   7   17.83    0.79
   1  -1  -7   19.48    1.05
   1  -1  -7   17.30    0.97
  -1   1   6   26.42    0.74
   1   1  -6   26.41    1.09
   1   1  -6   26.98    0.86
  -1   1   6   25.69    0.73
   1  -1  -6   26.66    1.11
   1  -1  -6   28.50    1.17
  -1  -1   6   26.69    0.94
   1   1  -5  133.79    3.38
  -1   1   5  137.91    2.93
  -1   1   5  132.91    2.92
   1   1  -5  134.85    3.10
   1  -1  -5  131.75    3.43
   1  -1  -5  134.12    3.38
  -1  -1   5  133.73    3.15
   1   1  -4   46.23    1.21
   1  -1  -4   44.35    1.34
  -1  -1   4   45.33    1.23
   1  -1  -4   43.20    1.37
   1   1  -3  157.65    3.51
   1  -1  -3  152.09    3.65
   1  -1  -3  157.16    3.75
  -1  -1   3  158.52    3.53
   1   1  -2  148.62    3.29
  -1  -1   2  145.03    3.29
   1  -1  -2  145.59    3.39
   1  -1  -2  150.09    3.47
   1   1  -1   24.15    0.68
  -1   1   1   21.06    0.58
  -1   1   1   22.66    0.58
   1  -1  -1   22.59    0.69
  -1  -1   1   23.30    0.68
   1   1   0    8.15    0.34
   1  -1   0    8.75    0.30
  -1  -1   0   11.93    0.38
   1   1   1   13.19    0.41
  -1   1  -1   12.62    0.45
  -1   1  -1   12.76    0.40
   1  -1   1   12.87    0.45
  -1  -1  -1   12.44    0.41
  -1  -1  -1   13.10    0.43
  -1  -1  -1   11.93    0.42
  -1   1  -2   83.99    1.94
   1   1   2   84.93    1.84
  -1  -1  -2   78.92    2.00
   1  -1   2   82.02    1.94
  -1  -1  -2   80.84    1.96
  -1  -1  -2   79.58    1.81
  -1  -1  -2   79.05    1.67
   1   1   3   46.96    1.11
  -1   1  -3   46.67    1.23
  -1  -1  -3   45.25    1.33
   1  -1   3   44.39    1.23
  -1  -1  -3   46.15    1.30
   1   1   4   47.02    1.14
  -1   1  -4   45.19    1.26
  -1  -1  -4   44.56    1.36
   1  -1   4   44.87    1.28
  -1  -1  -4   46.13    1.41
  -1   1  -5   34.01    1.04
   1   1   5   34.29    0.93
  -1  -1  -5   33.08    1.22
   1  -1   5   33.09    1.07
  -1   1  -6    2.39    0.30
   1   1   6    1.85    0.23
  -1  -1  -6    1.66    0.41
   1  -1   6    2.20    0.33
  -1   1  -7   10.62    0.57
   1   1   7    9.91    0.52
  -1  -1  -7   10.23    0.82
   1  -1   7   10.40    0.66
  -1   1  -8    8.54    0.82
   1   1   8    7.53    0.53
  -1  -1  -8    7.62    0.82
   1  -1   8    7.01    0.60
  -1   1  -9    4.30    0.68
   1   1   9    3.74    0.40
  -1  -1  -9    4.00    0.68
   1  -1   9    3.87    0.49
   1   1  10   -0.27    0.24
  -1   1 -10    0.31    0.49
   1  -1  10   -0.27    0.29
  -1  -1 -10    0.03    0.50
  -1   1 -11    4.38    0.79
   1   1  11    3.72    0.48
   1  -1  11    5.93    0.67
  -1  -1 -11    3.23    0.73
   1   1  12    0.83    0.38
  -1   1 -12    0.96    0.62
   1  -1  12    0.58    0.43
  -1  -1 -12    0.89    0.61
   1   1  13    1.05    0.41
  -1   1 -13    2.27    0.77
   1  -1  13    0.93    0.49
  -1  -1 -13    1.54    0.71
   1   2 -13    1.07    0.68
  -1  -2  13   -0.53    0.39
   1  -2 -13   -0.07    0.61
   1   2 -12   -0.66    0.53
   1  -2 -12   -0.25    0.56
  -1  -2  12    0.37    0.39
   1   2 -11    1.60    0.59
  -1  -2  11    1.55    0.46
   1  -2 -11    1.10    0.57
   1   2 -10    0.30    0.48
  -1   2  10    0.52    0.21
  -1  -2  10   -0.12    0.34
   1  -2 -10    0.75    0.55
  -1   2   9    5.20    0.42
   1   2  -9    6.30    0.76
   1  -2  -9    4.96    0.73
   1  -2  -9    5.54    0.78
  -1  -2   9    6.22    0.64
  -1   2   8   25.93    0.79
   1   2  -8   27.01    1.26
  -1  -2   8   27.39    1.14
   1  -2  -8   26.09    1.30
   1  -2  -8   27.15    1.30
   1   2  -7  131.81    3.49
   1   2  -7  131.78    3.20
   1  -2  -7  127.62    3.50
   1  -2  -7  125.43    3.57
  -1  -2   7  128.19    3.28
   1   2  -6    1.99    0.31
   1  -2  -6    1.88    0.45
  -1  -2   6    2.12    0.37
   1  -2  -6    1.90    0.40
  -1   2   5   81.51    1.81
  -1   2   5   80.27    1.81
   1   2  -5   82.13    2.11
  -1  -2   5   79.43    2.14
   1  -2  -5   81.60    2.33
   1  -2  -5   76.06    2.23
  -1   2   4   35.66    0.92
  -1   2   4   38.70    0.92
   1   2  -4   38.88    1.17
   1  -2  -4   39.07    1.25
   1  -2  -4   36.40    1.26
  -1  -2   4   38.08    1.20
   1   2  -3    9.69    0.51
  -1   2   3    8.66    0.37
  -1   2   3    8.91    0.36
   1  -2  -3    9.62    0.57
  -1  -2   3    9.75    0.54
   1  -2  -3    9.87    0.55
  -1   2   2   19.00    0.62
   1   2  -2   20.84    0.77
  -1   2   2   19.36    0.62
  -1  -2   2   19.35    0.74
   1  -2  -2   20.58    0.78
   1   2  -1   25.34    0.83
  -1   2   1   25.85    0.78
  -1  -2   1   24.92    0.83
   1  -2  -1   26.36    0.76
  -1   2   0   62.42    1.60
   1   2   0   64.80    1.61
   1   2   0   63.75    1.61
   1  -2   0   64.13    1.59
  -1  -2   0   62.82    1.61
   1   2   1   45.57    1.20
  -1   2  -1   46.06    1.26
   1  -2   1   47.17    1.26
  -1  -2  -1   45.30    1.17
  -1  -2  -1   46.40    1.22
  -1  -2  -1   44.20    1.19
   1   2   2  103.60    2.39
  -1   2  -2  103.73    2.50
  -1  -2  -2  101.29    2.36
   1  -2   2  106.17    2.52
  -1  -2  -2  104.90    2.49
  -1  -2  -2  101.04    2.54
   1   2   3  104.17    2.40
  -1   2  -3  106.79    2.58
   1  -2   3  106.69    2.58
  -1  -2  -3  101.21    2.58
  -1  -2  -3  102.36    2.64
  -1   2  -4   91.89    2.35
   1   2   4   93.00    2.15
  -1  -2  -4   92.68    2.42
   1  -2   4   89.30    2.34
  -1  -2  -4   92.96    2.47
  -1   2  -5   27.00    1.00
   1   2   5   27.39    0.81
  -1  -2  -5   27.66    1.12
  -1  -2  -5   28.15    1.10
   1  -2   5   26.93    1.03
  -1   2  -6   48.44    1.46
   1   2   6   47.05    1.25
   1  -2   6   46.09    1.51
  -1  -2  -6   46.58    1.66
  -1  -2  -6   45.50    1.59
  -1   2  -7    8.37    0.60
   1   2   7    8.70    0.50
   1  -2   7    7.52    0.65
  -1  -2  -7    7.78    0.76
  -1   2  -8   60.23    1.80
   1   2   8   60.48    1.61
   1  -2   8   59.80    1.92
  -1  -2  -8   61.96    2.18
  -1   2  -9    0.23    0.41
   1   2   9    0.46    0.25
  -1  -2  -9    0.71    0.49
   1  -2   9   -0.21    0.31
  -1   2 -10    1.68    0.57
   1   2  10    1.65    0.32
   1  -2  10    1.60    0.46
  -1  -2 -10    1.82    0.61
  -1   2 -11    4.06    0.76
   1   2  11    3.75    0.44
  -1  -2 -11    4.14    0.84
   1  -2  11    4.23    0.65
  -1   2 -12    1.11    0.64
   1  -2  12    0.26    0.41
  -1  -2 -12    0.37    0.60
  -1   2 -13   -0.16    0.60
   1  -2  13    0.09    0.42
  -1  -2 -13    0.02    0.62
   1   3 -12    1.51    0.68
   1  -3 -12    1.67    0.79
  -1  -3  12    1.75    0.53
   1   3 -11    1.85    0.63
  -1  -3  11    3.06    0.60
   1  -3 -11    1.57    0.69
   1   3 -10    0.16    0.45
   1  -3 -10    0.03    0.51
  -1  -3  10   -0.06    0.36
   1   3  -9   35.21    1.57
  -1  -3   9   35.91    1.46
   1  -3  -9   30.46    1.52
   1  -3  -9   32.52    1.65
   1   3  -8   50.08    1.66
  -1   3   8   50.39    1.27
   1  -3  -8   50.71    1.98
  -1  -3   8   48.99    1.74
   1  -3  -8   48.13    1.85
  -1   3   7   10.61    0.46
   1   3  -7   11.21    0.73
   1  -3  -7   10.87    0.88
  -1  -3   7   10.88    0.82
   1  -3  -7   11.54    0.93
  -1   3   6    8.73    0.42
   1   3  -6    8.03    0.67
   1  -3  -6    9.22    0.71
  -1  -3   6    7.91    0.69
   1  -3  -6    9.58    0.82
  -1   3   5    4.49    0.35
  -1   3   5    4.22    0.33
   1   3  -5    3.86    0.46
  -1  -3   5    3.65    0.47
   1  -3  -5    4.59    0.53
   1  -3  -5    4.72    0.58
  -1   3   4    4.72    0.35
   1   3  -4    4.65    0.48
   1  -3  -4    4.28    0.52
   1  -3  -4    4.27    0.47
  -1  -3   4    4.55    0.48
   1   3  -3   23.69    0.95
  -1   3   3   23.29    0.79
  -1   3   3   24.09    0.79
   1  -3  -3   25.11    0.98
  -1  -3   3   22.38    0.94
   1  -3  -3   23.21    0.92
  -1   3   2    0.46    0.21
   1   3  -2    0.47    0.25
  -1  -3   2    1.11    0.29
   1  -3  -2    0.90    0.19
   1   3  -1    4.35    0.43
  -1   3   1    5.77    0.46
   1  -3  -1    5.00    0.41
  -1  -3   1    4.80    0.43
  -1   3   0    0.07    0.19
   1   3   0    0.06    0.19
  -1  -3   0    0.19    0.20
   1  -3   0   -0.13    0.17
   1   3   1    0.72    0.23
  -1   3  -1    0.16    0.22
   1   3   1    0.70    0.24
  -1  -3  -1    0.48    0.21
   1  -3   1    0.24    0.22
   1   3   2    3.72    0.37
  -1   3  -2    3.67    0.42
   1  -3   2    3.89    0.41
  -1  -3  -2    5.29    0.44
  -1  -3  -2    4.96    0.40
  -1  -3  -2    4.52    0.36
  -1   3  -3   33.39    1.16
   1   3   3   32.74    1.00
  -1  -3  -3   31.68    0.92
   1  -3   3   31.15    1.14
  -1  -3  -3   29.87    1.10
  -1  -3  -3   32.50    1.09
  -1   3  -4   84.69    2.31
   1   3   4   85.91    2.11
  -1  -3  -4   81.94    2.34
  -1  -3  -4   85.04    2.31
   1  -3   4   85.02    2.32
   1   3   5   76.22    1.91
  -1   3  -5   75.78    2.16
  -1  -3  -5   76.96    2.22
  -1  -3  -5   75.62    2.27
   1  -3   5   75.75    2.20
  -1   3  -6   14.25    0.81
   1   3   6   14.38    0.62
  -1  -3  -6   15.76    0.91
   1  -3   6   13.42    0.84
  -1  -3  -6   13.89    0.92
  -1   3  -7    0.32    0.26
   1   3   7    0.38    0.20
  -1  -3  -7    0.50    0.36
   1  -3   7    0.02    0.32
  -1  -3  -7    0.31    0.40
  -1   3  -8    1.62    0.38
   1   3   8    1.80    0.29
   1  -3   8    1.85    0.46
  -1  -3  -8    0.93    0.48
  -1  -3  -8    0.87    0.45
   1   3   9    0.85    0.26
   1  -3   9    0.54    0.39
  -1  -3  -9    1.03    0.55
   1   3  10    1.92    0.34
  -1   3 -10    1.84    0.61
   1  -3  10    2.08    0.53
  -1  -3 -10    2.07    0.66
  -1   3 -11    2.23    0.68
   1  -3  11    2.24    0.57
  -1  -3 -11    0.87    0.62
  -1   3 -12    2.17    0.69
   1  -3  12    1.31    0.53
  -1  -3 -12    3.38    0.87
   1   4 -12    0.97    0.64
  -1  -4  12    0.66    0.50
   1  -4 -12    1.36    0.74
   1   4 -11   -0.45    0.51
   1  -4 -11    0.22    0.61
  -1  -4  11    0.46    0.46
   1   4 -10    0.27    0.55
  -1  -4  10   -0.23    0.37
   1  -4 -10   -0.17    0.42
   1  -4 -10    0.09    0.57
   1  -4  -9   12.09    1.03
  -1  -4   9   13.02    0.99
   1  -4  -9   12.08    1.17
  -1   4   8    8.24    0.50
   1   4  -8    8.02    0.78
   1  -4  -8    8.07    0.88
  -1  -4   8    8.34    0.84
   1  -4  -8    8.76    0.96
   1   4  -7   11.58    0.81
  -1   4   7   11.13    0.58
   1  -4  -7   12.50    0.99
  -1  -4   7   10.70    0.87
   1  -4  -7   10.38    0.89
  -1   4   6  127.61    3.08
   1   4  -6  128.53    3.45
  -1   4   6  128.61    3.08
   1  -4  -6  128.69    3.65
   1  -4  -6  132.02    3.55
  -1  -4   6  129.77    3.52
  -1   4   5    1.12    0.26
   1   4  -5    0.67    0.32
  -1   4   5    1.13    0.26
  -1  -4   5    0.90    0.37
   1  -4  -5    0.65    0.40
   1  -4  -5    1.62    0.42
  -1   4   4    2.16    0.33
   1   4  -4    2.82    0.45
   1  -4  -4    3.02    0.47
  -1  -4   4    2.63    0.45
   1   4  -3    2.37    0.43
  -1   4   3    2.84    0.37
   1  -4  -3    2.06    0.37
  -1  -4   3    1.95    0.40
   1  -4  -3    1.87    0.26
   1   4  -2   31.06    1.20
  -1   4   2   31.45    1.13
   1  -4  -2   32.54    1.04
  -1  -4   2   31.34    1.20
  -1   4   1    3.93    0.46
   1   4  -1    3.28    0.44
  -1  -4   1    4.22    0.47
   1  -4  -1    3.45    0.39
   1   4   0   21.06    0.93
  -1   4   0   19.90    0.92
  -1  -4   0   21.82    0.91
   1  -4   0   20.85    0.89
  -1   4  -1    1.08    0.32
   1   4   1    1.19    0.31
  -1  -4  -1    1.99    0.32
   1  -4   1    1.16    0.32
  -1   4  -2   11.30    0.75
   1   4   2   10.90    0.66
   1   4   2   10.43    0.65
  -1  -4  -2    9.72    0.58
  -1  -4  -2   11.73    0.63
   1  -4   2   11.08    0.73
   1   4   3   61.94    1.78
  -1   4  -3   63.22    1.93
  -1  -4  -3   62.87    1.82
   1  -4   3   62.00    1.92
  -1  -4  -3   61.24    1.67
  -1   4  -4   16.54    0.93
   1   4   4   17.17    0.78
  -1  -4  -4   17.07    0.94
   1  -4   4   15.20    0.92
  -1  -4  -4   17.22    0.88
  -1   4  -5   10.34    0.77
   1   4   5   10.03    0.60
  -1  -4  -5   10.19    0.77
  -1  -4  -5    9.49    0.80
   1  -4   5   10.47    0.83
  -1   4  -6   11.27    0.84
   1   4   6   10.64    0.61
  -1  -4  -6   10.68    0.82
   1  -4   6   10.39    0.83
  -1  -4  -6   11.46    0.87
  -1   4  -7   10.86    0.90
   1   4   7    8.21    0.55
  -1  -4  -7   10.47    0.89
   1  -4   7    8.54    0.83
  -1  -4  -7    9.32    0.88
   1   4   8    6.27    0.50
  -1   4  -8    5.29    0.66
  -1  -4  -8    5.14    0.72
  -1  -4  -8    6.41    0.83
   1  -4   8    5.39    0.71
   1   4   9   -0.14    0.25
   1  -4   9   -0.07    0.35
  -1  -4  -9    0.41    0.52
   1  -4  10    0.09    0.43
  -1  -4 -10   -0.19    0.52
  -1   4 -11    1.13    0.62
  -1  -4 -11    0.92    0.65
   1  -4  11    1.24    0.52
  -1   4 -12    4.25    0.86
   1  -4  12    4.58    0.79
  -1  -4 -12    3.74    0.91
   1  -5 -11    0.21    0.66
  -1  -5  11    0.61    0.49
   1  -5 -10   -0.44    0.56
  -1  -5  10    0.17    0.42
   1  -5 -10   -0.40    0.43
   1  -5  -9    6.58    0.97
  -1  -5   9    7.25    0.89
   1  -5  -9    7.96    0.95
   1   5  -8   26.51    1.37
  -1   5   8   28.76    1.06
   1  -5  -8   27.56    1.52
  -1  -5   8   28.44    1.44
   1  -5  -8   23.88    1.36
  -1   5   7    1.41    0.34
   1   5  -7    1.33    0.45
   1  -5  -7    1.69    0.59
   1  -5  -7    1.24    0.50
  -1  -5   7    0.96    0.45
  -1   5   6   39.70    1.35
   1   5  -6   39.50    1.63
  -1  -5   6   39.65    1.66
   1  -5  -6   39.44    1.60
  -1   5   5    2.65    0.43
   1   5  -5    3.02    0.54
   1  -5  -5    3.15    0.54
  -1  -5   5    3.17    0.57
   1   5  -4    2.19    0.48
  -1   5   4    2.25    0.41
  -1  -5   4    1.77    0.46
   1  -5  -4    1.31    0.41
  -1   5   3    2.84    0.46
   1   5  -3    3.49    0.55
  -1  -5   3    2.19    0.49
   1  -5  -3    2.83    0.46
  -1   5   2    4.97    0.59
   1   5  -2    3.61    0.56
  -1  -5   2    3.42    0.54
  -1   5   1    2.62    0.50
   1   5  -1    2.82    0.48
  -1  -5   1    3.08    0.49
   1  -5  -1    3.24    0.44
  -1   5   0    6.92    0.70
   1   5   0    7.57    0.70
  -1  -5   0    7.89    0.68
   1  -5   0    6.59    0.62
  -1   5  -1   -0.09    0.30
   1   5   1    0.14    0.30
   1  -5   1    0.09    0.28
  -1  -5  -1    0.35    0.25
  -1  -5  -1    0.43    0.28
  -1   5  -2   18.13    0.99
   1   5   2   14.92    0.89
  -1  -5  -2   16.39    0.85
   1  -5   2   15.65    0.94
  -1  -5  -2   17.20    0.84
  -1   5  -3   29.56    1.32
   1   5   3   28.45    1.20
  -1  -5  -3   30.64    1.18
   1  -5   3   30.23    1.32
   1   5   4    6.54    0.59
   1   5   4    5.19    0.56
  -1   5  -4    5.08    0.66
   1  -5   4    6.38    0.71
  -1  -5  -4    6.29    0.64
   1   5   5   15.92    0.85
   1   5   5   18.18    0.90
  -1   5  -5   17.48    1.05
  -1  -5  -5   17.53    1.00
   1  -5   5   16.76    1.08
  -1   5  -6   -0.56    0.28
   1   5   6    0.49    0.31
   1   5   6    0.29    0.30
  -1  -5  -6    0.12    0.45
  -1  -5  -6    0.64    0.39
   1  -5   6    0.01    0.37
  -1   5  -7    2.95    0.57
   1   5   7    2.50    0.43
  -1  -5  -7    3.00    0.61
  -1  -5  -7    2.96    0.67
   1  -5   7    3.87    0.65
  -1   5  -8    0.94    0.46
   1   5   8    0.95    0.35
   1  -5   8    1.25    0.49
  -1  -5  -8    1.02    0.51
  -1  -5  -8    0.68    0.53
   1   5   9    2.14    0.41
   1  -5   9    1.93    0.57
  -1  -5  -9    2.47    0.75
  -1  -5 -10    4.80    0.92
   1  -5  10    4.45    0.76
  -1   5 -11   -0.10    0.56
  -1  -5 -11   -0.03    0.63
  -1  -6   9    0.70    0.51
   1  -6  -9    0.73    0.56
   1   6  -8    0.56    0.49
  -1   6   8    0.47    0.37
  -1  -6   8    0.58    0.47
   1  -6  -8   -0.53    0.44
   1   6  -7    0.35    0.42
  -1   6   7    0.58    0.36
   1  -6  -7   -0.37    0.39
  -1  -6   7    0.42    0.50
   1   6  -6    1.13    0.46
  -1   6   6    0.97    0.41
   1  -6  -6    0.44    0.47
  -1  -6   6    1.79    0.54
   1   6  -5   13.74    1.04
  -1   6   5   13.81    0.91
   1  -6  -5   13.07    0.96
  -1  -6   5   14.03    1.08
   1   6  -4    2.50    0.58
  -1   6   4    4.27    0.60
   1  -6  -4    2.71    0.54
  -1  -6   4    3.63    0.64
   1   6  -3    2.90    0.60
  -1   6   3    2.81    0.53
   1  -6  -3    2.49    0.50
  -1  -6   3    3.09    0.59
   1   6  -2    3.49    0.61
  -1   6   2    3.42    0.58
   1  -6  -2    2.77    0.51
  -1  -6   2    3.28    0.58
  -1   6   1    1.09    0.48
   1   6  -1    0.77    0.45
  -1  -6   1    1.23    0.48
  -1   6   0   21.68    1.21
   1   6   0   21.36    1.20
  -1  -6   0   21.15    1.15
   1  -6   0   23.63    1.14
  -1   6  -1   26.95    1.37
   1   6   1   24.91    1.28
   1  -6   1   24.40    1.24
  -1   6  -2   33.05    1.52
   1   6   2   32.38    1.42
  -1  -6  -2   32.85    1.25
   1  -6   2   30.12    1.43
  -1   6  -3    0.54    0.44
   1   6   3    1.86    0.47
  -1  -6  -3    1.11    0.39
   1  -6   3    0.70    0.42
  -1   6  -4    8.98    0.90
   1   6   4    9.87    0.80
   1  -6   4    7.30    0.83
  -1  -6  -4    8.01    0.76
   1   6   5    1.35    0.43
  -1   6  -5    1.31    0.48
   1  -6   5    0.32    0.41
  -1  -6  -5    0.73    0.43
  -1   6  -6    0.18    0.37
   1   6   6    0.10    0.35
   1  -6   6   -0.48    0.40
  -1  -6  -6    0.25    0.39
   1   6   7    0.71    0.40
  -1   6  -7    0.67    0.46
  -1  -6  -7    0.82    0.50
   1  -6   7    1.55    0.57
  -1   6  -8    0.73    0.53
   1   6   8    1.96    0.49
  -1  -6  -8    1.89    0.64
   1  -6   8    1.02    0.53
   1  -6   9    1.42    0.59
   1   7  -7    0.37    0.50
  -1   7   7   -0.07    0.42
  -1  -7   7    0.39    0.50
   1  -7  -7    0.22    0.52
  -1   7   6   18.24    1.13
   1   7  -6   17.99    1.30
  -1  -7   6   19.32    1.38
   1  -7  -6   18.44    1.22
  -1   7   5    0.41    0.43
   1   7  -5    0.09    0.47
  -1  -7   5    0.76    0.54
   1  -7  -5    0.31    0.49
  -1   7   4   33.28    1.55
   1   7  -4   32.86    1.68
  -1  -7   4   35.61    1.72
   1   7  -3    1.64    0.55
  -1   7   3    1.24    0.48
  -1  -7   3    1.82    0.58
   1   7  -2    0.18    0.44
  -1   7   2   -0.02    0.42
  -1  -7   2   -0.33    0.43
   1   7  -1    0.91    0.46
  -1   7   1    0.85    0.49
  -1   7   0    0.76    0.50
   1   7   0    0.33    0.46
  -1   7  -1    3.40    0.66
   1   7   1    5.66    0.76
  -1   7  -2    0.21    0.40
   1   7   2    0.21    0.41
   1  -7   2    0.04    0.40
   1   7   3    8.50    0.92
  -1   7  -3   11.01    1.10
   1  -7   3   12.98    1.13
  -1   7  -4   -0.55    0.37
   1   7   4   -0.01    0.41
   1  -7   4   -0.01    0.47
  -1   7  -5    1.22    0.56
   1   7   5    0.75    0.47
   1  -7   5    2.78    0.69
  -1   7  -6   -0.17    0.45
   1   7   6    0.62    0.44
   1  -7   6   -0.09    0.47
  -1   7  -7    0.02    0.49
   1   7   7    0.41    0.46
   1  -7   7    0.12    0.53
   1   8  -3    1.43    0.57
  -1   8   3    2.29    0.64
  -1   8   2    0.14    0.52
   1   8  -2    0.30    0.42
   1   8  -1   -0.02    0.42
  -1   8   1   -0.06    0.47
   1   8   0    7.67    0.96
  -1   8   0    7.07    0.94
  -1   8  -1    0.75    0.48
   1   8   1    0.70    0.52
  -1   8  -2    9.93    1.09
   1   8   2    8.12    0.98
   1   8   3    1.82    0.61
  -1   8  -3    1.78    0.61
  -2   0  13    0.00    0.34
   2   0 -13    0.59    0.62
  -2   0  12    7.67    0.67
   2   0 -12    5.90    0.96
  -2   0  11    0.19    0.28
   2   0 -11   -0.31    0.50
   2   0 -10   45.75    1.95
  -2   0  10   47.38    1.47
   2   0  -9    0.24    0.41
  -2   0   9   -0.35    0.20
   2   0  -8   30.45    1.39
  -2   0   8   32.45    1.05
   2   0  -7    0.10    0.33
  -2   0   7    0.05    0.17
  -2   0   6   25.35    0.81
   2   0  -6   27.82    1.09
   2   0  -6   26.97    1.11
   2   0  -5   -0.04    0.22
   2   0  -5    0.16    0.25
  -2   0   5    0.21    0.13
   2   0  -4  234.76    5.46
   2   0  -4  242.87    5.58
  -2   0   4  240.86    5.15
  -2   0   4  234.54    5.14
   2   0  -3   -0.03    0.05
   2   0  -3    0.04    0.17
  -2   0   3    0.09    0.10
  -2   0   3   -0.04    0.10
   2   0  -3    0.15    0.19
   2   0  -2  748.27   16.33
  -2   0   2  793.90   16.11
   2   0  -2  760.53   16.55
  -2   0   2  758.16   16.17
   2   0  -2  767.55   16.88
   2   0  -1   -0.16    0.07
  -2   0   1   -0.27    0.06
   2   0  -1   -0.20    0.08
   2   0  -1   -0.17    0.09
  -2   0   0   -0.01    0.05
   2   0   0    0.03    0.06
  -2   0  -1   -0.56    0.07
  -2   0  -1   -0.39    0.09
   2   0   1   -0.45    0.08
  -2   0  -2   66.22    1.47
  -2   0  -2   67.09    1.58
   2   0   2   66.35    1.57
   2   0   3   -0.19    0.13
  -2   0  -3   -0.06    0.13
  -2   0  -3   -0.21    0.13
  -2   0  -4   61.86    1.52
   2   0   4   59.51    1.53
   2   0   5    0.01    0.16
  -2   0  -5   -0.07    0.14
  -2   0  -6   50.35    1.69
  -2   0  -6   54.27    1.39
   2   0   6   51.68    1.46
  -2   0  -7    0.15    0.35
  -2   0  -7    0.00    0.15
   2   0   7    0.07    0.21
   2   0   8   12.45    0.70
  -2   0  -8   11.55    0.87
   2   0   9   -0.14    0.24
  -2   0  -9    0.05    0.43
  -2   0 -10   38.74    1.78
   2   0  10   37.01    1.37
   2   0  11   -0.51    0.29
  -2   0 -11    0.06    0.47
   2   0  12    8.91    0.79
  -2   0 -12    7.29    1.07
  -2   0 -13    0.11    0.63
   2   0  13   -0.03    0.38
   2   1 -13    0.05    0.59
   2  -1 -13    0.49    0.64
  -2  -1  13    0.18    0.40
   2   1 -12    0.32    0.59
  -2  -1  12    0.77    0.41
   2  -1 -12    1.22    0.65
   2   1 -11   -0.12    0.47
  -2   1  11    0.18    0.24
  -2  -1  11    0.49    0.34
   2  -1 -11    0.10    0.47
  -2   1  10   11.47    0.62
   2   1 -10   12.77    1.03
  -2  -1  10   12.63    0.79
   2  -1 -10   11.28    1.11
  -2   1   9    5.67    0.45
   2   1  -9    5.86    0.74
  -2  -1   9    6.73    0.58
   2  -1  -9    5.27    0.76
   2   1  -8    4.01    0.60
  -2   1   8    4.01    0.31
   2  -1  -8    4.99    0.68
   2  -1  -8    3.40    0.56
  -2  -1   8    4.62    0.47
   2   1  -7    1.74    0.43
  -2   1   7    2.25    0.21
   2   1  -7    2.35    0.27
  -2   1   7    1.94    0.21
   2  -1  -7    1.84    0.47
  -2  -1   7    2.18    0.33
   2  -1  -7    2.09    0.44
   2   1  -6   53.36    1.43
   2   1  -6   53.58    1.71
  -2  -1   6   55.48    1.52
   2  -1  -6   52.54    1.73
   2  -1  -6   57.40    1.81
   2   1  -5    7.39    0.58
   2   1  -5    7.22    0.42
   2  -1  -5    7.11    0.58
  -2  -1   5    6.62    0.47
   2  -1  -5    7.54    0.57
   2   1  -4  439.33   10.03
   2   1  -4  448.04    9.55
  -2  -1   4  454.03    9.60
   2  -1  -4  443.82   10.13
   2  -1  -4  437.56    9.91
   2   1  -3  664.41   13.91
   2   1  -3  656.84   14.51
   2  -1  -3  651.83   14.31
  -2  -1   3  649.86   13.93
   2  -1  -3  647.33   14.60
   2   1  -2  999.22   20.71
   2   1  -2  983.90   20.61
   2   1  -2  932.47   21.41
  -2   1   2  972.92   20.46
  -2   1   2  980.34   20.48
   2  -1  -2 1000.00   21.54
  -2  -1   2  959.23   20.61
  -2   1   1  160.24    3.37
   2   1  -1  158.89    3.44
   2  -1  -1  158.79    3.47
   2  -1  -1  143.69    3.33
  -2  -1   1  155.01    3.44
  -2   1   0   20.79    0.60
  -2   1   0   20.39    0.52
   2   1   0   19.90    0.60
   2  -1   0   19.61    0.56
  -2  -1   0   19.72    0.61
   2  -1   0   20.96    0.59
  -2   1  -1    2.11    0.22
  -2   1  -1    2.44    0.20
   2   1   1    2.57    0.21
  -2  -1  -1    2.81    0.22
  -2  -1  -1    2.16    0.20
   2  -1   1    2.66    0.23
  -2   1  -2    5.31    0.39
   2   1   2    4.98    0.34
  -2   1  -2    5.28    0.35
  -2  -1  -2    5.27    0.32
   2  -1   2    4.81    0.37
  -2  -1  -2    4.84    0.37
  -2  -1  -2    5.45    0.27
   2   1   3    4.71    0.35
  -2   1  -3    4.34    0.35
   2  -1   3    5.23    0.39
  -2  -1  -3    4.28    0.28
  -2  -1  -3    4.76    0.30
  -2  -1  -3    4.22    0.38
  -2   1  -4  177.30    4.08
   2   1   4  182.23    3.98
  -2  -1  -4  178.16    4.33
  -2  -1  -4  180.85    3.93
   2  -1   4  176.02    4.09
   2   1   5    9.07    0.47
  -2   1  -5    9.27    0.53
   2  -1   5    8.65    0.55
  -2  -1  -5    7.77    0.58
  -2   1  -6   27.22    0.94
   2   1   6   26.95    0.87
  -2  -1  -6   24.98    1.11
   2  -1   6   26.99    0.99
  -2   1  -7  103.59    2.57
   2   1   7  102.38    2.52
   2  -1   7  102.38    2.65
  -2  -1  -7   99.63    2.95
   2   1   8    1.42    0.31
  -2  -1  -8    0.91    0.46
   2  -1   8    1.05    0.33
   2   1   9   21.05    0.92
  -2   1  -9   23.85    1.30
  -2  -1  -9   21.76    1.24
   2  -1   9   22.46    1.05
  -2   1 -10    8.40    0.95
   2   1  10    6.98    0.60
   2  -1  10    6.73    0.70
  -2  -1 -10    6.72    0.89
   2   1  11   19.03    0.96
  -2   1 -11   16.98    1.29
  -2  -1 -11   20.24    1.39
   2  -1  11   19.51    1.09
  -2   1 -12    0.12    0.59
   2   1  12   -0.06    0.32
  -2  -1 -12   -0.40    0.54
   2  -1  12    0.34    0.42
  -2   1 -13    2.63    0.80
   2   1  13    1.46    0.47
   2  -1  13    2.53    0.57
  -2  -1 -13    3.28    0.89
   2   2 -13    1.49    0.69
  -2  -2  13    1.88    0.54
   2  -2 -13    1.06    0.70
   2   2 -12    2.50    0.74
   2  -2 -12    0.70    0.65
  -2  -2  12    1.62    0.50
   2   2 -11   14.04    1.13
  -2  -2  11   14.39    0.96
   2  -2 -11   14.75    1.26
   2   2 -10    0.45    0.49
  -2  -2  10    1.06    0.41
   2  -2 -10    1.23    0.57
   2   2  -9    5.25    0.71
   2  -2  -9    4.29    0.72
  -2  -2   9    4.00    0.54
   2  -2  -9    4.68    0.73
   2   2  -8    6.52    0.71
   2  -2  -8    6.85    0.77
   2  -2  -8    5.07    0.71
  -2  -2   8    5.58    0.59
   2   2  -7    1.45    0.43
   2   2  -7    1.14    0.29
  -2  -2   7    0.75    0.32
   2  -2  -7    1.52    0.48
   2  -2  -7    1.53    0.42
   2   2  -6    2.34    0.41
   2   2  -6    2.73    0.35
   2  -2  -6    3.13    0.48
   2  -2  -6    2.06    0.47
  -2  -2   6    1.88    0.35
   2   2  -5   47.94    1.38
   2  -2  -5   46.10    1.58
   2  -2  -5   44.69    1.50
  -2  -2   5   45.85    1.42
   2   2  -4   37.64    1.13
  -2   2   4   34.15    0.86
  -2   2   4   35.39    0.87
   2  -2  -4   34.83    1.19
  -2  -2   4   36.96    1.16
   2   2  -3    0.25    0.13
  -2   2   3    0.01    0.11
   2   2  -3    0.05    0.17
  -2   2   3    0.10    0.11
   2  -2  -3    0.16    0.24
   2  -2  -3    0.40    0.21
  -2  -2   3    0.21    0.19
   2   2  -2  370.68    7.84
   2   2  -2  370.59    7.98
  -2   2   2  356.16    7.83
  -2  -2   2  363.42    7.99
  -2   2   1  165.70    3.65
  -2   2   1  156.79    3.27
   2   2  -1  165.88    3.72
   2   2  -1  163.35    3.71
   2  -2  -1  160.82    3.60
  -2  -2   1  162.91    3.72
   2   2   0    0.25    0.16
  -2   2   0    0.22    0.17
  -2   2   0    0.40    0.13
  -2  -2   0    0.16    0.10
   2  -2   0    0.07    0.16
  -2  -2   0    0.25    0.17
  -2   2  -1    0.70    0.17
   2   2   1    0.46    0.18
  -2   2  -1    0.76    0.22
   2  -2   1    0.51    0.12
  -2  -2  -1    0.53    0.17
  -2  -2  -1    0.75    0.17
  -2  -2  -1    0.63    0.19
   2  -2   1    0.43    0.19
   2   2   2    3.95    0.31
  -2   2  -2    4.06    0.37
  -2  -2  -2    4.01    0.33
  -2  -2  -2    4.11    0.33
  -2  -2  -2    3.86    0.20
  -2  -2  -2    4.28    0.34
   2  -2   2    3.40    0.34
  -2   2  -3    0.16    0.20
   2   2   3    0.19    0.16
  -2  -2  -3    0.55    0.23
  -2  -2  -3    0.27    0.15
  -2  -2  -3    0.32    0.10
  -2  -2  -3    0.15    0.20
   2  -2   3    0.21    0.19
  -2   2  -4   12.86    0.65
   2   2   4   13.65    0.54
  -2  -2  -4   12.60    0.69
   2  -2   4   11.32    0.65
  -2  -2  -4   11.76    0.65
  -2  -2  -4    9.86    0.42
  -2   2  -5  124.11    3.05
   2   2   5  126.46    2.87
   2  -2   5  125.02    3.09
  -2  -2  -5  118.21    3.13
  -2  -2  -5  118.17    3.22
   2   2   6    0.23    0.19
  -2   2  -6    0.44    0.24
  -2  -2  -6    0.66    0.35
   2  -2   6    0.21    0.28
   2   2   7   20.76    0.80
  -2   2  -7   21.45    0.93
  -2  -2  -7   21.53    1.15
   2  -2   7   20.04    0.99
  -2   2  -8    1.82    0.35
   2   2   8    2.24    0.33
  -2  -2  -8    1.12    0.50
   2  -2   8    0.84    0.37
   2   2   9   19.51    0.85
   2  -2   9   18.64    1.05
  -2  -2  -9   19.81    1.25
   2   2  10    6.08    0.55
  -2   2 -10    6.89    0.89
  -2  -2 -10    6.07    0.88
   2  -2  10    5.69    0.69
   2   2  11    6.97    0.60
  -2   2 -11    6.47    0.93
  -2  -2 -11    4.43    0.82
   2  -2  11    7.06    0.78
   2   2  12    0.23    0.33
  -2   2 -12    0.17    0.56
  -2  -2 -12    0.50    0.60
   2  -2  12    0.47    0.44
  -2   2 -13    0.35    0.62
  -2  -2 -13    0.25    0.64
   2  -2  13    0.23    0.45
   2   3 -12    5.03    0.90
  -2  -3  12    6.76    0.82
   2  -3 -12    4.52    0.91
   2   3 -11   12.43    1.16
  -2  -3  11   13.02    0.98
   2  -3 -11   11.93    1.26
   2   3 -10    1.48    0.57
   2  -3 -10    1.28    0.54
  -2  -3  10    1.11    0.43
   2  -3 -10    0.91    0.60
   2   3  -9   19.12    1.17
  -2  -3   9   17.56    1.03
   2  -3  -9   16.15    1.13
   2  -3  -9   18.44    1.26
   2   3  -8   21.01    1.00
   2   3  -8   21.34    1.11
  -2  -3   8   20.61    1.10
   2  -3  -8   21.21    1.27
   2  -3  -8   20.85    1.20
   2   3  -7    0.21    0.24
  -2  -3   7    0.74    0.36
   2  -3  -7    0.46    0.37
   2  -3  -7    0.11    0.41
   2   3  -6   34.92    1.28
  -2   3   6   35.79    0.96
  -2  -3   6   35.59    1.35
   2  -3  -6   33.30    1.36
   2  -3  -6   36.99    1.49
  -2   3   5   28.00    0.84
  -2   3   5   28.47    0.83
  -2   3   5   27.69    0.82
   2   3  -5   29.87    1.12
  -2  -3   5   27.90    1.14
   2  -3  -5   29.86    1.19
   2  -3  -5   29.38    1.27
  -2   3   4    1.10    0.21
   2   3  -4    1.31    0.30
  -2  -3   4    1.04    0.30
   2  -3  -4    1.29    0.32
   2  -3  -4    1.52    0.41
  -2   3   3   44.09    1.22
   2   3  -3   43.86    1.39
   2  -3  -3   43.52    1.38
  -2  -3   3   43.76    1.41
   2   3  -2   22.43    0.88
  -2   3   2   20.70    0.78
   2  -3  -2   22.53    0.71
  -2  -3   2   21.94    0.88
  -2   3   1    3.08    0.34
   2   3  -1    3.58    0.39
   2  -3  -1    3.60    0.33
  -2  -3   1    3.91    0.40
  -2   3   0    9.58    0.57
   2   3   0    9.61    0.56
   2   3   0   11.46    0.59
  -2  -3   0   11.15    0.60
   2  -3   0    9.34    0.56
  -2   3  -1   26.59    1.00
   2   3   1   27.45    0.95
  -2  -3  -1   26.69    0.93
   2  -3   1   27.14    0.97
  -2  -3  -1   26.79    0.82
   2   3   2  106.84    2.59
  -2   3  -2  105.11    2.69
  -2  -3  -2  101.10    2.63
  -2  -3  -2  108.96    2.59
   2  -3   2  107.21    2.69
  -2  -3  -2  103.89    2.55
  -2   3  -3   27.47    1.06
   2   3   3   27.82    0.93
   2  -3   3   26.68    1.04
  -2  -3  -3   27.99    0.88
  -2  -3  -3   25.98    0.97
  -2  -3  -3   27.42    1.00
   2   3   4    6.39    0.46
  -2   3  -4    6.15    0.55
  -2  -3  -4    7.13    0.57
  -2  -3  -4    7.56    0.61
  -2  -3  -4    6.95    0.39
   2  -3   4    6.15    0.57
   2   3   5   18.81    0.75
  -2   3  -5   18.35    0.92
   2  -3   5   19.66    0.93
  -2  -3  -5   20.11    0.95
  -2  -3  -5   19.12    0.97
   2   3   6    0.83    0.24
  -2   3  -6    0.16    0.26
  -2  -3  -6    0.56    0.34
  -2  -3  -6    0.22    0.38
   2  -3   6    0.70    0.35
   2   3   7    5.30    0.45
  -2   3  -7    4.55    0.55
   2  -3   7    5.38    0.61
  -2  -3  -7    4.49    0.64
   2   3   8    0.50    0.25
  -2   3  -8    0.28    0.29
  -2  -3  -8    0.19    0.41
   2  -3   8   -0.01    0.34
   2   3   9    1.20    0.31
  -2  -3  -9    1.99    0.60
   2  -3   9    1.55    0.47
   2   3  10   14.81    0.78
  -2  -3 -10   14.97    1.22
   2  -3  10   14.11    1.01
  -2   3 -11    2.57    0.71
   2   3  11    2.45    0.41
   2  -3  11    2.18    0.55
  -2  -3 -11    3.70    0.82
  -2   3 -12   -0.31    0.55
  -2  -3 -12    0.41    0.63
   2  -3  12    0.01    0.41
   2   4 -12    8.68    1.06
  -2  -4  12    9.44    0.99
   2  -4 -12    8.24    1.20
   2   4 -11   -0.28    0.52
   2  -4 -11   -0.17    0.48
  -2  -4  11   -0.07    0.41
   2  -4 -11   -0.20    0.60
   2   4 -10    0.31    0.49
  -2  -4  10    0.23    0.41
   2  -4 -10    0.03    0.46
   2  -4 -10    0.05    0.55
   2   4  -9    0.92    0.49
   2  -4  -9    0.64    0.47
   2  -4  -9    0.64    0.56
  -2  -4   9    0.89    0.46
   2   4  -8    1.87    0.44
  -2   4   8    2.54    0.29
   2  -4  -8    3.42    0.72
  -2  -4   8    2.98    0.54
   2  -4  -8    3.06    0.61
  -2   4   7    4.74    0.39
   2   4  -7    3.97    0.56
   2  -4  -7    4.28    0.70
   2  -4  -7    4.56    0.67
  -2  -4   7    5.70    0.70
   2   4  -6   -0.07    0.31
  -2   4   6    0.35    0.22
   2  -4  -6   -0.05    0.33
   2  -4  -6    0.55    0.44
  -2  -4   6    0.67    0.38
  -2   4   5   -0.23    0.20
   2   4  -5    0.27    0.29
  -2  -4   5   -0.46    0.27
   2  -4  -5   -0.19    0.29
   2  -4  -5    0.27    0.40
   2   4  -4   19.41    0.96
  -2   4   4   19.45    0.82
   2  -4  -4   19.78    0.98
  -2  -4   4   20.73    1.03
   2   4  -3   18.01    0.92
  -2   4   3   18.14    0.81
   2  -4  -3   18.98    0.88
  -2  -4   3   16.52    0.93
   2   4  -2    0.05    0.25
  -2   4   2   -0.29    0.22
  -2  -4   2    0.22    0.26
   2  -4  -2   -0.02    0.18
   2   4  -1   -0.05    0.23
  -2   4   1    0.04    0.25
   2  -4  -1    0.18    0.21
  -2  -4   1   -0.57    0.20
   2   4   0   56.14    1.71
  -2   4   0   55.90    1.71
   2  -4   0   54.73    1.64
  -2  -4   0   55.66    1.67
  -2   4  -1   14.96    0.82
   2   4   1   15.78    0.79
   2   4   1   14.42    0.77
  -2  -4  -1   15.36    0.65
   2  -4   1   16.50    0.81
  -2  -4  -1   15.43    0.77
   2   4   2    4.90    0.50
  -2   4  -2    4.67    0.53
   2  -4   2    5.90    0.56
  -2  -4  -2    5.89    0.47
  -2  -4  -2    5.83    0.48
  -2   4  -3    4.67    0.56
   2   4   3    5.26    0.50
   2  -4   3    4.78    0.55
  -2  -4  -3    6.18    0.53
  -2  -4  -3    5.04    0.43
  -2   4  -4    2.32    0.43
   2   4   4    2.21    0.36
   2  -4   4    1.62    0.40
  -2  -4  -4    3.17    0.48
  -2  -4  -4    2.88    0.42
   2   4   5   10.03    0.61
  -2   4  -5    8.49    0.76
  -2  -4  -5   10.22    0.77
  -2  -4  -5    9.66    0.75
   2  -4   5   10.36    0.79
   2   4   6   93.06    2.43
  -2   4  -6   95.00    2.75
  -2  -4  -6   95.65    2.82
  -2  -4  -6   91.38    2.72
   2  -4   6   92.32    2.75
  -2   4  -7    0.00    0.32
   2   4   7   -0.23    0.26
   2  -4   7    0.75    0.40
  -2  -4  -7   -0.14    0.35
  -2  -4  -7    0.91    0.44
   2   4   8    7.68    0.57
  -2   4  -8    8.39    0.82
   2  -4   8    8.33    0.85
  -2  -4  -8    7.26    0.88
   2   4   9    9.22    0.63
   2  -4   9    9.49    0.93
  -2  -4  -9    8.93    1.02
   2   4  10    0.75    0.31
  -2  -4 -10    1.06    0.63
   2  -4  10    0.66    0.47
  -2  -4 -11    1.07    0.67
   2  -4  11    1.15    0.53
  -2   4 -12   -0.67    0.54
  -2  -4 -12    0.53    0.72
   2  -4  12    0.08    0.48
   2  -5 -11    2.18    0.85
   2  -5 -11    3.00    0.75
   2  -5 -10    0.12    0.50
  -2  -5  10    0.11    0.41
   2  -5 -10   -0.08    0.60
  -2  -5   9    1.28    0.53
   2  -5  -9    0.94    0.53
   2  -5  -9    1.10    0.64
  -2   5   8    8.14    0.61
   2   5  -8    6.31    0.78
  -2  -5   8   10.11    0.97
   2  -5  -8    9.99    1.00
   2  -5  -8    7.32    0.96
   2   5  -7    0.04    0.35
  -2   5   7    0.15    0.28
  -2  -5   7   -0.40    0.33
   2  -5  -7   -0.02    0.38
   2   5  -6   -0.16    0.33
  -2   5   6   -0.07    0.27
   2  -5  -6    0.53    0.41
  -2  -5   6   -0.12    0.36
   2   5  -5    0.12    0.33
  -2   5   5   -0.32    0.26
   2  -5  -5    0.51    0.38
  -2  -5   5   -0.77    0.28
  -2   5   4    0.88    0.34
   2   5  -4    0.25    0.33
   2  -5  -4    0.62    0.35
  -2  -5   4    0.85    0.40
   2   5  -3   13.16    0.91
  -2   5   3   12.68    0.79
   2  -5  -3   12.06    0.80
  -2  -5   3   12.41    0.90
  -2   5   2  141.25    3.63
   2   5  -2  140.92    3.75
  -2  -5   2  142.05    3.72
  -2   5   1   59.37    1.94
   2   5  -1   62.49    2.02
   2  -5  -1   61.79    1.82
  -2  -5   1   60.36    1.95
  -2   5   0   91.16    2.66
   2   5   0   92.39    2.66
  -2  -5   0   95.15    2.60
  -2  -5   0   92.98    2.32
   2  -5   0   90.94    2.53
   2   5   1    0.30    0.32
  -2   5  -1    0.14    0.31
  -2  -5  -1   -0.03    0.22
  -2  -5  -1    0.37    0.28
   2  -5   1    0.32    0.31
  -2   5  -2    7.54    0.73
   2   5   2    7.04    0.66
  -2  -5  -2    6.78    0.59
   2  -5   2    6.80    0.67
  -2  -5  -2    7.35    0.58
   2   5   3    1.05    0.36
   2   5   3    2.21    0.42
  -2   5  -3    0.92    0.41
  -2  -5  -3    2.27    0.39
   2  -5   3    2.02    0.47
   2   5   4    8.02    0.67
  -2   5  -4    7.26    0.76
   2   5   4    7.97    0.67
   2  -5   4    8.66    0.80
  -2  -5  -4    9.02    0.74
  -2   5  -5    7.24    0.78
   2   5   5    8.10    0.66
  -2  -5  -5    7.99    0.74
   2  -5   5    9.42    0.86
  -2   5  -6   18.27    1.12
   2   5   6   18.14    0.91
  -2  -5  -6   18.33    1.07
   2  -5   6   18.48    1.15
  -2  -5  -6   18.74    1.11
   2   5   7    0.60    0.32
  -2   5  -7    1.18    0.47
  -2  -5  -7    1.24    0.48
   2  -5   7    1.20    0.49
  -2  -5  -7    0.69    0.55
  -2   5  -8   -0.27    0.37
   2   5   8    0.17    0.32
  -2  -5  -8   -0.06    0.53
   2  -5   8   -0.40    0.37
   2   5   9    3.52    0.48
  -2  -5  -9    1.98    0.69
   2  -5   9    2.75    0.63
  -2  -5 -10    2.64    0.77
   2  -5  10    4.23    0.76
  -2  -6   9    0.30    0.46
   2  -6  -9    0.74    0.56
   2   6  -8    0.86    0.51
   2  -6  -8    1.67    0.60
  -2  -6   8    1.87    0.59
  -2   6   7    1.26    0.40
   2   6  -7    1.48    0.54
   2  -6  -7    0.73    0.51
  -2  -6   7    1.30    0.55
   2   6  -6    3.04    0.65
  -2   6   6    1.99    0.47
   2  -6  -6    3.80    0.67
  -2  -6   6    2.35    0.57
  -2   6   5    0.51    0.39
   2   6  -5    0.08    0.40
   2  -6  -5    0.72    0.46
  -2  -6   5    0.25    0.42
   2   6  -4   -0.33    0.35
  -2   6   4   -0.20    0.31
   2  -6  -4   -0.38    0.34
  -2  -6   4    0.15    0.40
  -2   6   3   19.72    1.07
   2   6  -3   18.44    1.14
   2  -6  -3   15.81    1.01
  -2  -6   3   19.00    1.18
   2   6  -2    7.47    0.82
  -2   6   2    9.88    0.82
  -2  -6   2    8.09    0.84
   2   6  -1   16.25    1.07
  -2   6   1   17.31    1.07
  -2  -6   1   17.33    1.06
   2   6   0   38.42    1.62
  -2   6   0   36.95    1.61
  -2  -6   0   41.62    1.59
   2   6   1   17.01    1.07
  -2   6  -1   17.02    1.09
   2  -6   1   15.46    0.99
  -2   6  -2   11.59    0.95
   2   6   2   12.05    0.92
   2  -6   2   11.55    0.94
  -2   6  -3    1.23    0.47
   2   6   3    1.57    0.45
   2  -6   3    1.45    0.49
   2   6   4    0.08    0.36
  -2   6  -4    0.02    0.39
   2  -6   4    0.26    0.41
  -2  -6  -4    0.38    0.38
  -2   6  -5    0.09    0.39
   2   6   5    0.24    0.33
  -2  -6  -5    0.69    0.44
   2  -6   5   -0.04    0.38
  -2   6  -6    3.21    0.66
   2   6   6    3.24    0.55
  -2  -6  -6    2.97    0.61
   2  -6   6    3.08    0.67
   2   6   7    2.95    0.51
  -2   6  -7    3.81    0.72
   2   6   7    4.71    0.61
  -2  -6  -7    4.61    0.74
   2  -6   7    4.36    0.74
   2   6   8   14.69    0.94
   2   6   8   13.48    0.87
  -2   6  -8   10.49    1.10
   2  -6   8   12.35    1.18
   2   6   9    4.83    0.63
  -2  -6  -9    2.87    0.82
   2  -6   9    3.49    0.76
   2   7  -7   -0.89    0.42
  -2   7   7    0.19    0.43
  -2  -7   7    0.09    0.51
   2  -7  -7   -0.47    0.45
  -2   7   6    1.36    0.49
   2   7  -6    1.06    0.57
  -2  -7   6    0.85    0.55
   2  -7  -6    1.84    0.59
  -2   7   5    4.02    0.66
   2   7  -5    3.74    0.73
  -2  -7   5    4.79    0.80
   2  -7  -5    3.57    0.70
  -2   7   4   42.65    1.78
   2   7  -4   40.68    1.90
  -2  -7   4   45.90    1.96
   2  -7  -4   40.81    1.73
  -2   7   3    4.24    0.68
   2   7  -3    4.66    0.76
   2  -7  -3    4.16    0.67
  -2  -7   3    5.58    0.80
   2   7  -2   22.77    1.35
  -2   7   2   23.15    1.33
  -2  -7   2   22.83    1.38
  -2   7   1    0.32    0.45
   2   7  -1    0.37    0.42
   2   7   0    7.01    0.86
  -2   7   0    9.34    0.96
  -2   7  -1    1.45    0.50
   2   7   1    1.41    0.54
   2   7   2    0.30    0.45
  -2   7  -2    0.82    0.46
   2   7   3   -0.08    0.41
  -2   7  -3   -0.13    0.40
   2  -7   3    0.07    0.46
  -2   7  -4   -0.28    0.40
   2   7   4    0.31    0.43
   2  -7   4   -0.33    0.43
   2   7   5    0.29    0.44
  -2   7  -5    0.65    0.51
   2  -7   5    0.89    0.56
  -2   7  -6    5.34    0.86
   2   7   6    4.40    0.70
   2  -7   6    4.73    0.83
  -2   7  -7    2.38    0.70
   2   7   7    3.17    0.63
   2  -7   7    3.06    0.74
  -2   8   3    5.26    0.80
   2   8  -3    6.85    0.93
  -2   8   2    1.31    0.58
   2   8  -2    2.41    0.66
  -2   8   1    0.57    0.54
   2   8  -1    0.23    0.46
  -2   8   0    0.80    0.56
   2   8   0    0.79    0.50
   2   8   1   -0.69    0.42
  -2   8  -1    0.30    0.44
   2   8   2    0.81    0.56
  -2   8  -2   -0.17    0.45
   2   8   3    1.26    0.59
  -2   8  -3    0.85    0.51
   3   0 -13    0.17    0.56
  -3   0  12    4.98    0.55
   3   0 -12    4.99    0.89
   3   0 -11    0.17    0.49
  -3   0  11    0.25    0.29
  -3   0  10   16.45    0.82
   3   0 -10   18.51    1.21
   3   0  -9   -0.63    0.38
  -3   0   9    0.14    0.22
  -3   0   8   80.53    2.04
   3   0  -8   78.94    2.49
   3   0  -7    0.34    0.35
   3   0  -7    0.41    0.31
  -3   0   7    0.39    0.18
  -3   0   6   83.22    1.98
   3   0  -6   81.90    2.31
   3   0  -6   80.96    2.36
   3   0  -5   -0.44    0.21
  -3   0   5    0.04    0.12
   3   0  -5   -0.04    0.21
   3   0  -4    1.36    0.27
   3   0  -4    1.29    0.27
  -3   0   4    1.24    0.17
   3   0  -3   -0.05    0.04
  -3   0   3   -0.22    0.10
   3   0  -3   -0.17    0.16
   3   0  -3   -0.20    0.19
   3   0  -3    0.08    0.17
   3   0  -2    6.61    0.29
   3   0  -2    6.85    0.38
   3   0  -2    6.54    0.39
  -3   0   2    6.28    0.32
   3   0  -2    5.63    0.37
  -3   0   1    0.14    0.11
   3   0  -1    0.11    0.11
   3   0  -1    0.09    0.13
   3   0   0   67.51    1.57
  -3   0   0   67.28    1.59
  -3   0  -1   -1.00    0.11
  -3   0  -1   -0.87    0.14
   3   0   1   -0.80    0.13
  -3   0  -2  240.35    4.88
  -3   0  -2  241.87    5.28
   3   0   2  240.01    5.27
  -3   0  -3   -0.18    0.14
   3   0   3   -0.04    0.15
  -3   0  -3   -0.16    0.14
  -3   0  -4  139.82    2.99
  -3   0  -4  138.73    3.18
   3   0   4  132.98    3.17
  -3   0  -5    0.23    0.16
   3   0   5    0.11    0.18
   3   0   6   22.39    0.86
  -3   0  -6   22.37    0.80
  -3   0  -7   -0.34    0.27
   3   0   7   -0.03    0.22
  -3   0  -7    0.05    0.18
  -3   0  -8    6.27    0.72
   3   0   8    7.49    0.61
   3   0   9   -0.14    0.26
  -3   0  -9   -0.89    0.37
   3   0  10  105.87    2.88
  -3   0 -10  105.78    3.40
   3   0  11    0.07    0.35
  -3   0 -11   -0.50    0.53
   3   0  12   40.01    1.59
  -3   0 -12   41.08    2.05
   3   0  13    0.18    0.42
  -3   0 -13   -1.28    0.53
   3   1 -13    2.10    0.74
  -3  -1  13    2.01    0.50
   3  -1 -13    1.50    0.69
   3   1 -12    0.28    0.54
   3  -1 -12    1.27    0.66
  -3  -1  12    1.02    0.41
   3   1 -11    0.53    0.51
  -3   1  11    0.42    0.23
   3  -1 -11    0.67    0.57
  -3  -1  11   -0.33    0.30
   3   1 -10    0.44    0.48
  -3   1  10    0.11    0.20
   3  -1 -10    0.37    0.45
  -3  -1  10    0.12    0.30
  -3   1   9    5.65    0.42
   3   1  -9    6.38    0.75
  -3  -1   9    5.84    0.55
   3  -1  -9    6.14    0.79
   3  -1  -9    4.48    0.66
   3   1  -8   32.93    1.37
  -3   1   8   29.77    0.87
   3  -1  -8   30.34    1.41
  -3  -1   8   30.93    1.11
   3  -1  -8   28.32    1.30
   3   1  -7   38.25    1.43
  -3   1   7   37.67    0.98
   3   1  -7   38.09    1.09
  -3  -1   7   39.03    1.21
   3  -1  -7   39.97    1.54
   3  -1  -7   36.29    1.43
   3   1  -6   50.58    1.34
   3   1  -6   48.60    1.60
   3  -1  -6   47.99    1.62
   3  -1  -6   52.49    1.72
  -3  -1   6   50.69    1.43
   3   1  -5   27.89    0.87
   3   1  -5   29.06    1.06
   3  -1  -5   28.11    1.09
   3  -1  -5   29.29    1.09
  -3  -1   5   30.10    0.94
   3   1  -4   10.52    0.54
   3   1  -4    7.49    0.44
   3   1  -4    8.71    0.51
   3  -1  -4    9.55    0.59
  -3  -1   4    8.94    0.49
   3  -1  -4    9.17    0.61
   3   1  -3  201.05    4.50
   3   1  -3  202.15    4.46
   3   1  -3  198.68    4.41
   3   1  -3  194.80    4.57
  -3  -1   3  198.01    4.43
   3  -1  -3  196.59    4.69
   3   1  -2  501.77   10.69
   3   1  -2  491.57   10.77
   3   1  -2  505.88   10.63
   3   1  -2  509.13   10.63
   3   1  -2  497.29   10.98
  -3   1   2  495.20   10.50
  -3   1   2  493.19   10.51
  -3  -1   2  496.03   10.64
   3  -1  -2  499.21   10.78
   3  -1  -2  482.81   11.12
   3   1  -1    8.89    0.30
  -3   1   1    8.99    0.38
   3   1  -1    8.61    0.41
   3  -1  -1    8.98    0.36
  -3  -1   1   10.14    0.46
   3  -1  -1    9.53    0.45
  -3   1   0  486.29   10.28
  -3   1   0  483.27    9.51
   3   1   0  495.16   10.29
   3  -1   0  492.51   10.25
   3  -1   0  459.92   10.32
  -3  -1   0  472.41   10.29
  -3   1  -1   69.51    1.57
   3   1   1   71.37    1.71
  -3   1  -1   70.05    1.73
   3  -1   1   72.42    1.72
  -3  -1  -1   69.46    1.70
   3   1   2  119.07    2.69
  -3   1  -2  113.26    2.50
  -3   1  -2  114.82    2.73
   3  -1   2  116.92    2.71
  -3  -1  -2  116.42    2.67
  -3  -1  -2  117.62    2.42
  -3   1  -3  297.14    6.13
   3   1   3  310.02    6.54
  -3   1  -3  304.42    6.61
  -3  -1  -3  301.33    6.52
  -3  -1  -3  292.70    6.86
   3  -1   3  295.38    6.59
  -3  -1  -3  296.60    6.02
   3   1   4  143.16    3.25
  -3   1  -4  142.93    3.35
   3  -1   4  142.14    3.34
  -3  -1  -4  135.60    3.50
  -3  -1  -4  141.84    3.21
  -3  -1  -4  142.03    3.01
   3   1   5   23.91    0.82
  -3   1  -5   23.85    0.88
   3  -1   5   23.27    0.91
  -3  -1  -5   24.53    1.03
  -3  -1  -5   24.50    0.77
   3   1   6   -0.33    0.16
  -3   1  -6   -0.05    0.19
  -3  -1  -6   -0.44    0.26
   3  -1   6    0.33    0.24
  -3  -1  -6    0.11    0.14
   3   1   7    4.54    0.43
  -3   1  -7    5.00    0.46
  -3  -1  -7    4.18    0.60
   3  -1   7    5.03    0.52
   3   1   8   98.01    2.48
  -3   1  -8   92.01    2.48
  -3  -1  -8   95.22    2.94
   3  -1   8   96.31    2.61
   3   1   9   40.02    1.35
  -3   1  -9   36.78    1.63
  -3  -1  -9   41.19    1.76
   3  -1   9   38.98    1.46
  -3   1 -10  145.25    4.23
   3   1  10  140.58    3.58
  -3  -1 -10  141.59    4.25
   3  -1  10  144.53    3.75
  -3   1 -11    1.76    0.67
   3   1  11    2.01    0.45
   3  -1  11    2.76    0.54
  -3  -1 -11    2.43    0.65
   3   1  12   -0.10    0.34
  -3   1 -12   -0.22    0.56
   3  -1  12   -0.03    0.37
  -3  -1 -12   -0.39    0.55
   3   1  13    0.99    0.44
  -3   1 -13    0.48    0.64
  -3  -1 -13    0.13    0.63
   3  -1  13   -0.60    0.40
   3   2 -13    0.93    0.65
   3  -2 -13    2.16    0.79
  -3  -2  13    0.58    0.44
   3   2 -12    7.84    1.00
  -3  -2  12    6.83    0.79
   3  -2 -12    6.89    1.05
   3   2 -11   14.11    1.13
  -3  -2  11   15.30    0.97
   3  -2 -11   15.12    1.28
   3   2 -10    0.40    0.47
   3  -2 -10   -0.46    0.36
   3  -2 -10    0.85    0.56
  -3  -2  10    0.11    0.32
   3   2  -9    0.51    0.43
  -3  -2   9    0.64    0.36
   3  -2  -9    0.56    0.51
   3  -2  -9    1.14    0.47
   3   2  -8    5.33    0.66
   3  -2  -8    8.11    0.87
   3  -2  -8    5.59    0.70
  -3  -2   8    6.60    0.62
   3   2  -7    7.81    0.69
   3   2  -7    6.26    0.51
   3  -2  -7    5.57    0.68
   3  -2  -7    6.46    0.76
  -3  -2   7    7.17    0.61
   3   2  -6    6.74    0.58
   3   2  -6    6.30    0.49
   3  -2  -6    6.04    0.68
   3  -2  -6    6.42    0.64
  -3  -2   6    6.06    0.53
   3   2  -5   16.62    0.78
   3   2  -5   17.30    0.75
   3  -2  -5   18.20    0.93
   3  -2  -5   18.61    0.90
  -3  -2   5   17.41    0.81
  -3   2   4    4.39    0.25
   3   2  -4    5.11    0.44
  -3   2   4    4.54    0.25
   3   2  -4    4.52    0.40
  -3  -2   4    4.04    0.40
   3  -2  -4    4.84    0.48
   3  -2  -4    4.59    0.50
  -3   2   3   38.08    1.00
  -3   2   3   39.64    1.00
   3   2  -3   40.13    1.07
   3   2  -3   39.22    1.18
   3  -2  -3   42.32    1.33
  -3  -2   3   39.49    1.22
   3   2  -2   31.79    0.97
   3   2  -2   30.12    0.97
  -3   2   2   28.96    0.85
  -3  -2   2   28.93    0.97
  -3   2   1  196.14    4.00
   3   2  -1  195.48    4.46
  -3   2   1  197.92    4.39
  -3  -2   1  201.75    4.48
   3  -2  -1  196.17    4.33
  -3   2   0   91.11    2.21
   3   2   0   92.02    2.22
  -3   2   0   90.12    1.97
   3  -2   0   92.39    2.18
  -3  -2   0   89.94    2.22
   3  -2   0   89.62    2.13
   3   2   1  169.98    3.80
  -3   2  -1  166.41    3.49
  -3   2  -1  162.90    3.83
   3  -2   1  173.37    3.82
   3  -2   1  163.16    3.67
  -3  -2  -1  166.37    3.79
  -3  -2  -1  163.90    3.80
  -3   2  -2    1.56    0.28
   3   2   2    1.88    0.26
  -3   2  -2    1.75    0.25
  -3  -2  -2    1.54    0.23
   3  -2   2    1.78    0.28
  -3  -2  -2    2.28    0.26
  -3   2  -3   29.89    1.04
   3   2   3   32.48    0.97
   3  -2   3   33.16    1.07
  -3  -2  -3   30.16    0.77
  -3  -2  -3   30.05    0.91
  -3  -2  -3   29.95    1.01
   3   2   4   12.65    0.58
  -3   2  -4   13.23    0.68
  -3  -2  -4   12.49    0.52
   3  -2   4   13.22    0.69
  -3  -2  -4   13.09    0.47
  -3  -2  -4   13.86    0.71
  -3   2  -5   59.08    1.71
   3   2   5   56.63    1.55
  -3  -2  -5   55.62    1.44
   3  -2   5   57.46    1.72
  -3  -2  -5   58.43    1.83
   3   2   6    1.03    0.25
  -3   2  -6    0.83    0.29
  -3  -2  -6    0.98    0.39
   3  -2   6    0.32    0.29
  -3   2  -7    4.13    0.49
   3   2   7    4.68    0.44
   3  -2   7    4.81    0.56
  -3  -2  -7    4.98    0.66
  -3   2  -8    0.08    0.24
   3   2   8   -0.06    0.23
  -3  -2  -8   -0.20    0.39
   3  -2   8    0.15    0.31
   3   2   9    0.60    0.29
   3  -2   9    0.79    0.39
  -3  -2  -9    0.55    0.49
   3   2  10    0.25    0.28
  -3  -2 -10    0.29    0.51
   3  -2  10    0.19    0.36
   3   2  11    6.82    0.64
  -3   2 -11    6.60    0.93
   3  -2  11    7.16    0.80
  -3  -2 -11    6.37    0.96
  -3   2 -12    6.60    0.97
   3   2  12    6.82    0.69
   3  -2  12    6.85    0.82
  -3  -2 -12    6.78    1.05
  -3   2 -13    1.75    0.73
  -3  -2 -13    1.48    0.78
   3  -2  13    0.55    0.49
   3   3 -12   -0.27    0.55
  -3  -3  12    0.36    0.41
   3  -3 -12    0.03    0.63
   3   3 -11   10.40    1.07
   3  -3 -11    7.19    0.94
  -3  -3  11   11.00    0.98
   3  -3 -11    7.79    1.06
   3   3 -10    0.94    0.53
  -3  -3  10    0.21    0.35
   3  -3 -10    1.04    0.55
   3  -3 -10    0.30    0.53
   3   3  -9   18.02    1.12
  -3  -3   9   16.72    1.04
   3  -3  -9   18.37    1.18
   3  -3  -9   15.88    1.20
   3   3  -8    3.25    0.53
  -3  -3   8    2.56    0.50
   3  -3  -8    3.17    0.59
   3  -3  -8    2.97    0.63
   3   3  -7    1.96    0.37
   3   3  -7    1.46    0.43
   3  -3  -7    0.96    0.41
   3  -3  -7    1.22    0.49
  -3  -3   7    1.74    0.41
   3   3  -6    9.40    0.66
   3   3  -6   11.24    0.74
  -3  -3   6    9.98    0.75
   3  -3  -6   10.99    0.91
   3  -3  -6   10.41    0.80
  -3   3   5    1.90    0.22
   3   3  -5    1.63    0.33
  -3   3   5    2.16    0.24
   3  -3  -5    2.54    0.45
  -3  -3   5    2.16    0.39
   3  -3  -5    1.24    0.44
   3   3  -4   -0.05    0.20
  -3   3   4   -0.11    0.14
  -3  -3   4    0.05    0.23
   3  -3  -4   -0.36    0.23
   3  -3  -4    0.21    0.33
  -3   3   3    8.94    0.49
   3   3  -3    8.72    0.38
  -3   3   3    8.42    0.32
   3   3  -3    9.88    0.62
  -3  -3   3    7.53    0.62
  -3   3   2   17.15    0.67
  -3   3   2   15.17    0.48
   3   3  -2   17.13    0.78
  -3  -3   2   15.44    0.76
   3  -3  -2   15.18    0.57
  -3   3   1   48.82    1.18
   3   3  -1   51.82    1.51
  -3   3   1   51.45    1.46
   3   3  -1   51.06    1.50
  -3  -3   1   50.63    1.50
   3  -3  -1   49.52    1.37
  -3   3   0  111.12    2.53
   3   3   0  115.06    2.89
  -3   3   0  118.95    2.90
   3  -3   0  120.81    2.85
  -3  -3   0  119.91    2.90
  -3  -3   0  120.65    2.65
   3   3   1  240.01    5.56
  -3   3  -1  247.04    5.63
   3  -3   1  246.58    5.58
  -3  -3  -1  243.22    5.55
  -3  -3  -1  251.85    5.47
   3   3   2   36.31    1.16
  -3   3  -2   36.80    1.25
  -3  -3  -2   37.11    1.09
   3  -3   2   35.02    1.22
  -3  -3  -2   35.62    1.12
  -3  -3  -2   36.17    1.12
  -3   3  -3  137.67    3.47
   3   3   3  138.45    3.32
  -3  -3  -3  139.41    3.26
  -3  -3  -3  136.80    3.44
  -3  -3  -3  142.11    3.39
   3  -3   3  140.49    3.46
  -3   3  -4    0.19    0.24
   3   3   4    0.12    0.21
  -3  -3  -4   -0.03    0.16
  -3  -3  -4    0.24    0.29
   3  -3   4   -0.03    0.25
  -3  -3  -4    0.35    0.27
   3   3   5    3.12    0.38
  -3   3  -5    3.57    0.46
   3  -3   5    3.54    0.49
  -3  -3  -5    3.13    0.48
  -3  -3  -5    3.54    0.30
  -3   3  -6   14.35    0.83
   3   3   6   15.32    0.72
  -3  -3  -6   15.94    0.99
   3  -3   6   14.88    0.91
  -3   3  -7    1.21    0.37
   3   3   7    1.60    0.32
  -3  -3  -7    1.00    0.43
   3  -3   7    0.76    0.36
   3   3   8   15.69    0.79
  -3   3  -8   16.08    0.94
  -3  -3  -8   15.63    1.09
   3  -3   8   15.64    0.99
   3   3   9    3.04    0.43
   3  -3   9    2.12    0.53
  -3  -3  -9    3.00    0.68
   3   3  10    3.08    0.46
   3  -3  10    4.37    0.66
  -3  -3 -10    3.22    0.75
   3   3  11    0.70    0.37
  -3  -3 -11    0.86    0.61
   3  -3  11    0.52    0.46
  -3   3 -12   12.48    1.29
   3  -3  12   10.39    1.02
  -3  -3 -12   10.94    1.29
   3  -4 -12   -0.27    0.62
   3   4 -11    0.41    0.54
   3  -4 -11   -0.57    0.46
   3  -4 -11    0.37    0.65
  -3  -4  11   -0.36    0.39
   3   4 -10    4.09    0.71
  -3  -4  10    3.89    0.65
   3  -4 -10    2.42    0.77
   3  -4 -10    3.83    0.75
   3   4  -9    6.66    0.77
  -3  -4   9    5.98    0.75
   3  -4  -9    4.27    0.83
   3  -4  -9    5.54    0.82
   3   4  -8    1.01    0.39
   3   4  -8   -0.34    0.40
   3  -4  -8    0.81    0.47
  -3  -4   8    2.21    0.50
   3  -4  -8    0.08    0.49
   3   4  -7    0.76    0.35
  -3   4   7    1.22    0.25
   3   4  -7    1.35    0.41
   3  -4  -7    0.76    0.51
  -3  -4   7    0.52    0.37
   3  -4  -7    1.50    0.48
  -3   4   6    0.84    0.24
   3   4  -6    0.13    0.29
  -3  -4   6    0.17    0.32
   3  -4  -6    0.77    0.39
   3  -4  -6    1.28    0.49
   3   4  -5    0.94    0.34
  -3   4   5    0.70    0.26
  -3  -4   5    1.33    0.41
   3  -4  -5    2.07    0.45
  -3   4   4   -0.37    0.22
   3   4  -4    0.16    0.29
  -3  -4   4   -0.40    0.26
   3  -4  -4    0.01    0.29
   3   4  -3   -0.07    0.26
  -3   4   3   -0.06    0.24
  -3  -4   3   -0.12    0.26
   3   4  -2   35.08    1.30
  -3   4   2   35.56    1.20
   3  -4  -2   33.76    1.07
  -3  -4   2   32.45    1.28
  -3   4   1   52.82    1.62
   3   4  -1   52.21    1.67
   3  -4  -1   48.33    1.47
  -3  -4   1   52.07    1.64
   3   4   0   59.33    1.77
   3   4   0   56.99    1.74
  -3   4   0   57.46    1.77
  -3  -4   0   58.57    1.45
  -3  -4   0   56.16    1.74
   3  -4   0   56.90    1.69
   3   4   1   12.15    0.74
  -3   4  -1   13.77    0.78
  -3  -4  -1   12.29    0.71
  -3  -4  -1   13.35    0.58
   3  -4   1   11.61    0.73
   3   4   2    3.91    0.46
  -3   4  -2    4.38    0.53
  -3  -4  -2    4.59    0.46
  -3  -4  -2    5.73    0.48
   3  -4   2    5.42    0.55
  -3   4  -3   28.09    1.19
   3   4   3   30.86    1.10
   3  -4   3   29.03    1.21
  -3  -4  -3   29.72    1.06
  -3  -4  -3   28.39    1.01
  -3  -4  -3   27.33    1.07
  -3   4  -4   -0.12    0.26
   3   4   4    0.47    0.27
  -3  -4  -4    0.14    0.33
   3  -4   4   -0.30    0.29
  -3  -4  -4   -0.22    0.26
  -3   4  -5   -0.20    0.29
   3   4   5    0.05    0.25
  -3  -4  -5    0.48    0.33
  -3  -4  -5    0.33    0.36
   3  -4   5   -0.13    0.33
   3   4   6    8.28    0.61
  -3   4  -6    7.71    0.76
   3  -4   6    8.74    0.82
  -3  -4  -6   10.37    0.87
  -3   4  -7    1.15    0.41
   3   4   7    2.31    0.39
  -3  -4  -7    2.77    0.60
   3  -4   7    2.00    0.49
  -3   4  -8   13.58    0.96
   3   4   8   14.13    0.77
  -3  -4  -8   16.45    1.18
   3  -4   8   15.03    1.04
   3   4   9    0.28    0.29
  -3  -4  -9    0.24    0.51
   3  -4   9   -0.16    0.36
   3   4  10   -0.05    0.30
  -3  -4 -10   -0.20    0.53
   3  -4  10    0.86    0.45
   3  -4  11    7.90    0.93
  -3  -4 -11    7.13    1.07
  -3  -5  10    5.15    0.76
   3  -5 -10    4.68    0.97
   3  -5 -10    3.54    0.76
   3  -5  -9    0.38    0.51
  -3  -5   9    0.85    0.47
   3  -5  -9    0.90    0.66
   3   5  -8    0.74    0.42
  -3  -5   8    0.17    0.40
   3  -5  -8    0.84    0.50
   3   5  -7    2.42    0.53
  -3   5   7    2.13    0.36
  -3  -5   7    1.41    0.50
   3  -5  -7    1.45    0.51
   3   5  -6    6.51    0.75
  -3   5   6    7.64    0.62
  -3  -5   6    6.96    0.79
   3  -5  -6    5.54    0.72
   3   5  -5    0.33    0.34
  -3   5   5    0.36    0.28
  -3  -5   5    0.53    0.39
   3  -5  -5    0.19    0.38
   3   5  -4    1.03    0.40
  -3   5   4    1.22    0.35
   3  -5  -4    1.24    0.43
  -3  -5   4    1.03    0.42
  -3   5   3    0.81    0.33
   3   5  -3    0.28    0.32
  -3  -5   3    0.71    0.37
   3   5  -2   24.40    1.18
  -3   5   2   24.27    1.12
  -3  -5   2   24.05    1.19
  -3   5   1   40.20    1.52
   3   5  -1   41.62    1.58
  -3  -5   1   42.11    1.54
   3  -5  -1   40.16    1.37
  -3   5   0    4.14    0.57
   3   5   0    4.51    0.58
   3  -5   0    3.45    0.46
  -3  -5   0    3.03    0.47
   3   5   1   45.00    1.60
  -3   5  -1   45.33    1.66
  -3  -5  -1   45.93    1.32
   3  -5   1   44.54    1.56
  -3  -5  -1   42.76    1.52
   3   5   2   21.78    1.04
   3   5   2   20.66    1.03
  -3   5  -2   18.25    1.06
  -3  -5  -2   21.28    0.87
   3  -5   2   20.20    1.06
  -3  -5  -2   20.45    0.95
   3   5   3    3.17    0.49
  -3   5  -3    3.34    0.55
  -3  -5  -3    4.27    0.49
   3  -5   3    3.67    0.56
  -3   5  -4   28.71    1.34
   3   5   4   28.77    1.19
  -3  -5  -4   27.45    1.17
   3  -5   4   27.88    1.31
   3   5   5   -0.45    0.26
  -3   5  -5   -0.37    0.31
  -3  -5  -5    0.04    0.34
   3  -5   5   -0.15    0.35
  -3  -5  -5   -0.20    0.37
   3   5   6    9.39    0.71
  -3   5  -6    7.26    0.82
  -3  -5  -6    6.83    0.80
  -3  -5  -6    9.64    0.85
   3  -5   6    7.95    0.86
   3   5   7    0.14    0.31
  -3   5  -7   -0.51    0.34
   3  -5   7    0.01    0.40
  -3  -5  -7   -0.13    0.43
  -3   5  -8   -0.10    0.40
   3   5   8    0.90    0.35
   3  -5   8   -0.02    0.42
  -3  -5  -8    0.51    0.54
   3   5   9    0.50    0.36
  -3  -5  -9    0.14    0.53
   3  -5   9   -0.04    0.42
   3   5  10   11.14    0.78
   3  -5  10   10.28    1.07
  -3  -5 -10   13.88    1.20
  -3  -6   9    1.48    0.53
   3  -6  -9    1.04    0.60
   3  -6  -8   22.57    1.40
  -3  -6   8   22.92    1.39
   3   6  -7    2.39    0.60
  -3   6   7    2.55    0.48
   3  -6  -7    2.42    0.64
  -3  -6   7    1.96    0.59
  -3   6   6    2.11    0.48
   3   6  -6    2.18    0.60
   3  -6  -6    3.07    0.63
  -3  -6   6    2.52    0.62
   3   6  -5    3.09    0.61
  -3   6   5    3.60    0.53
  -3  -6   5    2.83    0.62
   3  -6  -5    2.64    0.60
  -3   6   4    0.07    0.35
   3   6  -4    0.43    0.39
   3  -6  -4   -0.03    0.40
  -3  -6   4   -0.53    0.35
  -3   6   3    0.15    0.39
   3   6  -3   -0.15    0.35
   3  -6  -3    0.11    0.35
  -3  -6   3   -0.10    0.36
   3   6  -2    0.45    0.40
  -3   6   2    1.17    0.44
  -3  -6   2   -0.48    0.34
  -3   6   1   -0.33    0.35
   3   6  -1   -0.63    0.31
  -3  -6   1    0.21    0.37
  -3   6   0    0.03    0.38
   3   6   0    0.09    0.37
  -3  -6   0    0.18    0.36
  -3   6  -1   18.05    1.14
   3   6   1   19.20    1.11
   3  -6   1   19.36    1.06
  -3   6  -2    7.05    0.80
   3   6   2    6.14    0.72
   3  -6   2    6.55    0.76
  -3   6  -3    1.56    0.50
   3   6   3    1.76    0.49
   3  -6   3    1.70    0.49
   3   6   4    0.94    0.43
  -3   6  -4    1.36    0.50
   3   6   4    1.45    0.44
   3  -6   4    2.08    0.56
  -3   6  -5   -0.96    0.31
   3   6   5   -0.40    0.32
   3   6   5   -0.37    0.35
   3  -6   5    0.38    0.43
   3   6   6    0.87    0.40
  -3   6  -6    0.95    0.50
   3   6   6    0.84    0.42
   3  -6   6    2.06    0.57
  -3   6  -7    0.24    0.44
   3   6   7   -0.45    0.33
   3   6   7    0.27    0.41
   3  -6   7    0.38    0.47
   3   6   8    0.18    0.41
  -3   6  -8    0.24    0.47
   3   6   8    0.26    0.39
  -3  -6  -8   -0.73    0.50
   3  -6   8    0.54    0.48
   3   6   9    8.65    0.81
   3   6   9    8.22    0.81
   3  -6   9    9.28    1.05
  -3  -6  -9    7.39    1.05
   3   7  -7    0.36    0.53
  -3   7   7    0.92    0.46
  -3  -7   7    0.34    0.53
   3  -7  -7    0.12    0.52
   3   7  -6    0.67    0.55
  -3   7   6    1.70    0.50
   3  -7  -6    1.40    0.60
  -3  -7   6    1.60    0.64
   3   7  -5    1.35    0.57
  -3   7   5    0.65    0.44
   3  -7  -5    0.71    0.54
  -3  -7   5    1.28    0.59
   3   7  -4    1.25    0.54
  -3   7   4    0.87    0.49
   3  -7  -4    0.90    0.52
  -3  -7   4    0.89    0.56
   3   7  -3    1.99    0.59
  -3   7   3    2.63    0.59
  -3  -7   3    2.53    0.67
   3  -7  -3    2.90    0.65
  -3   7   2    1.98    0.56
   3   7  -2    1.34    0.55
   3  -7  -2    2.93    0.57
  -3  -7   2    2.30    0.62
   3   7  -1    0.77    0.46
  -3   7   1    0.48    0.43
  -3  -7   1    0.96    0.50
  -3   7   0    2.67    0.64
   3   7   0    2.11    0.53
  -3   7  -1    0.94    0.48
   3   7   1    0.97    0.49
  -3   7  -2    2.86    0.65
   3   7   2    4.80    0.73
   3   7   3   -0.30    0.38
  -3   7  -3    0.00    0.41
   3  -7   3    0.53    0.48
  -3   7  -4   -0.26    0.41
   3   7   4   -0.69    0.36
   3  -7   4    0.63    0.51
   3   7   5    1.05    0.47
  -3   7  -5    0.75    0.52
   3  -7   5    0.46    0.53
   3   7   6    0.01    0.43
  -3   7  -6   -0.29    0.47
   3  -7   6    0.44    0.53
  -3   7  -7    4.45    0.85
   3   7   7    5.60    0.76
   3  -7   7    6.50    0.97
   3   8  -2   -0.44    0.38
  -3   8   2    0.00    0.47
   3   8  -1    1.99    0.61
  -3   8   1    1.79    0.61
   3   8   0    7.33    0.96
  -3   8   0    6.63    0.95
   3   8   1    0.69    0.57
  -3   8  -1   -0.01    0.42
   3   8   2    2.13    0.63
  -3   8  -2    1.71    0.59
   4   0 -13   -0.28    0.55
   4   0 -12   -0.65    0.51
  -4   0  12    0.31    0.30
   4   0 -11    0.57    0.52
  -4   0  11    0.15    0.27
  -4   0  10    0.54    0.28
   4   0 -10    0.00    0.46
  -4   0   9   -0.15    0.21
   4   0  -9   -0.23    0.38
  -4   0   8   51.69    1.47
   4   0  -8   53.83    1.91
   4   0  -8   56.46    1.88
   4   0  -7    0.29    0.34
  -4   0   7    0.08    0.17
   4   0  -7    0.14    0.28
   4   0  -6    7.07    0.63
  -4   0   6    6.23    0.39
   4   0  -6    5.64    0.58
   4   0  -5   -0.13    0.20
  -4   0   5   -0.03    0.13
   4   0  -5    0.00    0.24
   4   0  -4   16.64    0.74
   4   0  -4   15.50    0.70
  -4   0   4   15.86    0.55
   4   0  -3   -0.08    0.09
  -4   0   3    0.12    0.13
   4   0  -3    0.17    0.20
   4   0  -3   -0.12    0.17
   4   0  -3    0.01    0.17
   4   0  -2  176.77    3.83
   4   0  -2  175.71    4.05
  -4   0   2  172.38    3.86
   4   0  -1   -0.38    0.13
  -4   0   1   -0.40    0.13
  -4   0   0    0.46    0.19
   4   0   0    1.13    0.21
  -4   0  -1    0.08    0.16
   4   0   1   -0.13    0.14
  -4   0  -2  347.30    7.01
  -4   0  -2  353.52    7.60
   4   0   2  345.64    7.57
  -4   0  -3    0.04    0.16
   4   0   3   -0.03    0.17
  -4   0  -3   -0.03    0.14
  -4   0  -4  173.85    4.02
   4   0   4  175.27    4.02
  -4   0  -4  176.90    3.75
  -4   0  -5    0.08    0.19
   4   0   5   -0.21    0.17
  -4   0  -5   -0.33    0.16
  -4   0  -6   50.43    1.45
   4   0   6   50.19    1.50
   4   0   7    0.04    0.23
  -4   0  -7    0.35    0.20
  -4   0  -8    1.99    0.53
   4   0   8    1.01    0.35
  -4   0  -9    0.26    0.44
   4   0   9   -0.34    0.27
  -4   0 -10    0.60    0.48
   4   0  10    1.46    0.41
   4   0  11    0.31    0.38
  -4   0 -11    0.02    0.51
  -4   0 -12    3.44    0.83
   4   0  12    4.96    0.70
  -4   0 -13   -0.10    0.59
   4   0  13    0.04    0.41
   4   1 -13    2.91    0.82
  -4  -1  13    2.29    0.51
   4  -1 -13    1.89    0.76
   4   1 -12    2.88    0.73
   4  -1 -12    3.05    0.78
  -4  -1  12    3.96    0.57
   4   1 -11    0.74    0.52
   4  -1 -11   -0.87    0.45
  -4  -1  11    0.07    0.33
   4   1 -10   13.74    1.06
  -4   1  10   12.25    0.59
   4  -1 -10   11.14    1.04
  -4  -1  10   11.96    0.80
   4  -1 -10   12.38    1.08
  -4   1   9    1.19    0.21
   4   1  -9    1.81    0.51
   4  -1  -9    0.83    0.42
   4  -1  -9    0.59    0.47
  -4  -1   9    1.48    0.34
  -4   1   8   13.24    0.53
   4   1  -8   15.91    0.99
   4  -1  -8   13.05    0.93
  -4  -1   8   14.53    0.74
   4  -1  -8   15.13    1.01
  -4   1   7   59.55    1.41
  -4   1   7   57.33    1.41
   4   1  -7   60.41    1.91
   4  -1  -7   60.49    1.95
  -4  -1   7   59.62    1.67
   4  -1  -7   58.37    1.97
   4   1  -6   24.57    1.04
  -4   1   6   24.32    0.65
   4   1  -6   25.50    0.80
   4  -1  -6   24.05    1.05
   4  -1  -6   24.85    1.13
  -4  -1   6   23.77    0.88
   4   1  -5   82.95    2.18
   4   1  -5   85.08    2.23
   4   1  -5   80.65    2.00
   4  -1  -5   78.87    2.25
   4  -1  -5   82.79    2.32
  -4  -1   5   80.62    2.06
   4   1  -4   16.43    0.68
   4   1  -4   16.61    0.70
   4   1  -4   16.56    0.62
  -4   1   4   16.25    0.46
  -4   1   4   16.76    0.49
   4   1  -4   16.80    0.70
  -4  -1   4   16.97    0.67
   4  -1  -4   16.59    0.76
   4  -1  -4   16.88    0.76
   4   1  -3  272.61    5.99
   4   1  -3  272.57    6.12
  -4   1   3  266.95    5.76
   4   1  -3  269.09    6.01
   4   1  -3  272.08    5.91
  -4   1   3  266.70    5.77
   4  -1  -3  264.57    6.26
   4  -1  -3  265.35    6.09
  -4  -1   3  275.28    5.94
   4   1  -2  156.85    3.52
   4   1  -2  160.37    3.56
   4   1  -2  162.79    3.59
  -4   1   2  157.88    3.46
   4   1  -2  154.88    3.57
   4  -1  -2  153.06    3.65
  -4  -1   2  152.99    3.56
   4   1  -1    3.15    0.28
  -4   1   1    3.52    0.28
   4  -1  -1    3.43    0.25
  -4  -1   1    3.13    0.29
   4  -1  -1    3.51    0.31
   4   1   0  252.72    5.45
  -4   1   0  246.98    5.44
   4  -1   0  245.60    5.40
  -4  -1   0  244.46    5.46
  -4   1  -1   15.55    0.63
   4   1   1   15.60    0.59
  -4   1  -1   16.21    0.56
  -4  -1  -1   15.52    0.61
   4  -1   1   15.39    0.61
  -4   1  -2   48.82    1.23
  -4   1  -2   47.05    1.35
   4   1   2   51.30    1.34
  -4  -1  -2   48.88    1.16
  -4  -1  -2   48.08    1.32
   4  -1   2   49.56    1.34
   4   1   3   81.07    2.01
  -4   1  -3   79.39    1.89
  -4   1  -3   81.09    2.07
  -4  -1  -3   80.81    2.00
  -4  -1  -3   80.23    1.80
   4  -1   3   81.33    2.05
  -4   1  -4   85.77    2.20
   4   1   4   86.96    2.14
  -4   1  -4   84.97    2.05
  -4  -1  -4   83.16    1.94
   4  -1   4   85.00    2.20
  -4  -1  -4   85.53    2.10
  -4   1  -5  189.32    4.29
   4   1   5  178.37    4.18
  -4  -1  -5  180.58    3.88
  -4  -1  -5  184.01    4.53
  -4  -1  -5  181.21    4.14
   4  -1   5  177.49    4.27
  -4   1  -6   54.67    1.61
   4   1   6   55.52    1.59
   4  -1   6   54.58    1.66
  -4  -1  -6   54.29    1.82
  -4  -1  -6   54.74    1.48
  -4   1  -7   23.85    0.95
   4   1   7   22.99    0.95
  -4  -1  -7   23.50    1.20
   4  -1   7   24.13    1.05
  -4   1  -8   81.87    2.26
   4   1   8   81.70    2.25
  -4  -1  -8   84.07    2.66
   4  -1   8   82.21    2.36
   4   1   9   27.10    1.12
  -4  -1  -9   27.32    1.41
   4  -1   9   25.10    1.19
  -4   1 -10    7.93    0.93
   4   1  10    9.83    0.78
  -4  -1 -10    9.43    1.00
   4  -1  10    8.16    0.77
  -4   1 -11    7.56    0.98
   4   1  11    5.91    0.66
  -4  -1 -11    5.89    0.89
   4  -1  11    4.76    0.66
  -4   1 -12    0.58    0.63
   4   1  12    0.78    0.41
   4  -1  12    0.65    0.44
  -4  -1 -12    1.06    0.65
  -4   1 -13   -0.28    0.57
   4   1  13    0.84    0.47
  -4  -1 -13    1.79    0.72
   4  -1  13    0.29    0.48
   4   2 -13    5.20    0.92
   4  -2 -13    4.24    0.94
  -4  -2  13    6.03    0.76
   4   2 -12    4.87    0.85
   4  -2 -12    4.30    0.89
  -4  -2  12    4.23    0.63
   4   2 -11    0.36    0.55
  -4  -2  11    0.23    0.36
   4  -2 -11   -0.42    0.41
   4  -2 -11    0.25    0.55
   4   2 -10    0.42    0.46
   4  -2 -10    0.48    0.54
   4  -2 -10    0.37    0.43
  -4  -2  10    0.49    0.35
   4   2  -9    0.02    0.39
   4  -2  -9    0.28    0.38
  -4  -2   9    0.54    0.30
   4  -2  -9    0.28    0.44
   4   2  -8    0.80    0.41
   4  -2  -8    1.82    0.55
   4  -2  -8    1.65    0.47
  -4  -2   8    1.49    0.37
   4   2  -7    3.35    0.52
   4   2  -7    4.11    0.41
   4  -2  -7    3.76    0.62
  -4  -2   7    4.12    0.49
   4  -2  -7    3.31    0.53
   4   2  -6   19.92    0.91
   4   2  -6   19.47    0.80
   4  -2  -6   18.16    1.03
   4  -2  -6   17.38    0.95
  -4  -2   6   19.89    0.88
   4   2  -5  465.77   10.28
   4   2  -5  485.54   10.67
   4  -2  -5  476.00   10.91
  -4  -2   5  465.82   10.32
   4  -2  -5  457.33   10.65
   4   2  -4  157.18    3.74
  -4   2   4  153.34    3.43
   4   2  -4  160.10    3.72
   4   2  -4  152.96    3.63
  -4   2   4  157.57    3.45
   4  -2  -4  159.51    3.98
  -4  -2   4  159.58    3.75
   4  -2  -4  159.41    3.90
  -4   2   3   26.27    0.75
   4   2  -3   26.27    0.93
   4   2  -3   27.66    0.85
  -4   2   3   26.22    0.77
   4   2  -3   25.83    0.79
  -4  -2   3   26.22    0.93
   4   2  -2    0.26    0.18
  -4   2   2    0.17    0.15
   4   2  -2   -0.10    0.10
   4  -2  -2    0.12    0.10
  -4  -2   2   -0.16    0.16
  -4   2   1    0.97    0.17
   4   2  -1    0.60    0.21
  -4   2   1    0.74    0.20
   4  -2  -1    0.85    0.22
   4  -2  -1    0.75    0.18
  -4  -2   1    1.01    0.23
  -4   2   0    6.07    0.45
   4   2   0    7.22    0.47
  -4   2   0    6.78    0.36
   4  -2   0    6.86    0.42
  -4  -2   0    7.39    0.48
   4  -2   0    6.70    0.41
   4   2   1   53.39    1.41
  -4   2  -1   50.42    1.43
  -4   2  -1   49.78    1.26
   4  -2   1   50.17    1.30
  -4  -2  -1   51.52    1.41
   4  -2   1   50.57    1.40
  -4  -2  -1   49.38    1.27
  -4   2  -2    1.19    0.27
  -4   2  -2    1.19    0.23
   4   2   2    1.27    0.25
  -4  -2  -2    1.07    0.22
   4  -2   2    1.05    0.25
  -4  -2  -2    1.06    0.23
   4   2   3   94.97    2.39
  -4   2  -3   97.20    2.28
  -4   2  -3  101.39    2.53
   4  -2   3   98.88    2.49
  -4  -2  -3   98.01    2.50
  -4  -2  -3   96.75    2.10
  -4  -2  -3   95.72    2.37
  -4   2  -4    2.73    0.37
   4   2   4    3.11    0.35
   4  -2   4    3.14    0.40
  -4  -2  -4    3.23    0.32
  -4  -2  -4    3.31    0.27
  -4  -2  -4    3.24    0.41
  -4   2  -5    4.23    0.47
   4   2   5    3.86    0.39
  -4  -2  -5    3.89    0.34
  -4  -2  -5    3.44    0.48
   4  -2   5    4.03    0.46
  -4  -2  -5    4.06    0.32
   4   2   6    4.96    0.46
  -4   2  -6    4.56    0.51
   4  -2   6    4.65    0.51
  -4  -2  -6    4.47    0.59
  -4  -2  -6    4.42    0.36
  -4   2  -7  118.36    3.16
   4   2   7  123.59    3.04
  -4  -2  -7  121.43    3.45
   4  -2   7  120.99    3.23
   4   2   8   34.68    1.22
  -4   2  -8   33.74    1.31
   4  -2   8   34.75    1.40
  -4  -2  -8   30.80    1.50
   4   2   9    7.10    0.61
  -4  -2  -9    6.45    0.84
   4  -2   9    5.75    0.68
   4   2  10    0.98    0.37
  -4  -2 -10    1.15    0.58
   4  -2  10    1.43    0.45
  -4   2 -11    0.32    0.56
   4   2  11    0.04    0.33
   4  -2  11    0.80    0.46
  -4  -2 -11    0.60    0.61
  -4   2 -12    1.55    0.67
   4   2  12    0.55    0.42
   4  -2  12    0.95    0.51
  -4  -2 -12    0.85    0.66
  -4   2 -13    0.70    0.65
   4   2  13    0.74    0.44
  -4  -2 -13   -0.09    0.61
   4  -2  13    0.67    0.51
   4   3 -12    0.67    0.63
  -4  -3  12    0.71    0.44
   4  -3 -12   -0.28    0.58
   4   3 -11    2.56    0.67
   4  -3 -11    1.72    0.70
  -4  -3  11    2.71    0.58
   4  -3 -11    1.52    0.62
   4   3 -10    0.77    0.50
  -4  -3  10   -0.09    0.35
   4  -3 -10    0.05    0.46
   4  -3 -10   -0.25    0.48
   4   3  -9    2.60    0.59
  -4  -3   9    1.95    0.48
   4  -3  -9    2.37    0.65
   4  -3  -9    1.88    0.58
   4   3  -8   35.06    1.44
   4  -3  -8   33.63    1.62
  -4  -3   8   32.90    1.37
   4  -3  -8   33.80    1.55
   4   3  -7    9.58    0.68
   4   3  -7   10.25    0.74
   4  -3  -7   10.71    0.86
  -4  -3   7   11.02    0.78
   4  -3  -7    9.08    0.90
   4   3  -6   46.13    1.57
   4   3  -6   50.41    1.58
  -4  -3   6   48.00    1.64
   4  -3  -6   51.18    1.85
   4  -3  -6   47.79    1.74
  -4   3   5   36.70    1.04
   4   3  -5   38.72    1.34
   4   3  -5   38.32    1.25
   4  -3  -5   38.64    1.44
  -4  -3   5   37.91    1.37
   4  -3  -5   39.67    1.52
   4   3  -4    7.79    0.48
  -4   3   4    7.30    0.45
   4   3  -4    8.05    0.43
   4   3  -4    8.70    0.62
  -4  -3   4    8.98    0.65
   4  -3  -4    7.24    0.61
   4   3  -3   50.36    1.55
  -4   3   3   50.21    1.17
  -4   3   3   49.97    1.38
   4   3  -3   51.33    1.33
  -4  -3   3   50.51    1.58
  -4   3   2    3.80    0.37
  -4   3   2    5.06    0.32
   4   3  -2    3.98    0.44
   4   3  -2    4.15    0.43
   4  -3  -2    4.67    0.33
  -4  -3   2    4.23    0.45
  -4   3   1   17.03    0.58
   4   3  -1   16.98    0.77
  -4   3   1   17.03    0.74
   4  -3  -1   17.32    0.68
  -4  -3   1   17.48    0.80
  -4   3   0    3.91    0.31
   4   3   0    3.65    0.41
  -4   3   0    2.86    0.37
   4  -3   0    3.86    0.38
  -4  -3   0    3.51    0.39
  -4   3  -1   91.04    2.13
   4   3   1   93.95    2.39
  -4   3  -1   95.66    2.45
   4  -3   1   89.79    2.20
  -4  -3  -1   91.35    2.37
   4  -3   1   93.82    2.39
  -4   3  -2   45.01    1.24
  -4   3  -2   42.98    1.43
   4   3   2   45.87    1.37
   4  -3   2   43.54    1.39
   4  -3   2   45.31    1.14
  -4  -3  -2   42.88    1.26
  -4  -3  -2   42.81    1.32
  -4   3  -3  106.89    2.81
   4   3   3  106.24    2.67
  -4  -3  -3  107.93    2.73
  -4  -3  -3  102.07    2.61
   4  -3   3  106.88    2.77
   4  -3   3  106.59    2.42
  -4  -3  -3  106.93    2.23
  -4   3  -4   23.65    1.04
   4   3   4   24.57    0.93
  -4  -3  -4   23.34    1.00
  -4  -3  -4   23.91    0.66
  -4  -3  -4   24.33    0.86
   4  -3   4   26.41    1.09
   4   3   5    0.11    0.22
  -4   3  -5   -0.02    0.26
   4  -3   5   -0.01    0.27
  -4  -3  -5   -0.03    0.17
  -4  -3  -5    0.01    0.30
  -4   3  -6    4.30    0.55
   4   3   6    5.23    0.50
  -4  -3  -6    3.71    0.56
   4  -3   6    5.10    0.61
   4   3   7    1.28    0.34
  -4   3  -7    0.70    0.35
   4  -3   7    0.56    0.38
  -4  -3  -7    1.07    0.43
   4   3   8   10.01    0.70
  -4   3  -8    9.14    0.81
  -4  -3  -8    9.61    0.94
   4  -3   8   11.40    0.87
   4   3   9    0.73    0.34
   4  -3   9    1.14    0.46
  -4  -3  -9    0.66    0.50
   4   3  10    5.57    0.60
   4  -3  10    6.65    0.82
  -4  -3 -10    5.39    0.86
   4   3  11    1.66    0.44
  -4  -3 -11    1.81    0.71
   4  -3  11    1.62    0.55
  -4   3 -12    1.60    0.68
   4   3  12    0.40    0.42
   4  -3  12   -0.18    0.45
  -4  -3 -12    0.48    0.69
   4  -4 -11    1.31    0.60
  -4  -4  11    0.45    0.47
   4  -4 -11    0.38    0.65
   4  -4 -10   -0.69    0.40
   4  -4 -10   -0.05    0.57
  -4  -4  10   -0.26    0.37
   4   4  -9    0.47    0.48
   4  -4  -9    0.79    0.60
  -4  -4   9    1.13    0.48
   4  -4  -9    0.13    0.43
   4   4  -8    4.04    0.61
   4  -4  -8    4.23    0.78
   4  -4  -8    3.87    0.69
  -4  -4   8    4.63    0.66
   4   4  -7   -0.29    0.32
  -4   4   7    0.20    0.19
   4   4  -7    0.32    0.32
   4  -4  -7    0.09    0.38
   4  -4  -7    0.57    0.51
  -4  -4   7    0.21    0.35
  -4   4   6   -0.18    0.20
   4   4  -6    0.01    0.30
   4   4  -6   -0.09    0.27
  -4  -4   6   -0.15    0.29
   4  -4  -6    0.12    0.34
   4   4  -5   29.07    1.25
  -4   4   5   27.57    0.99
  -4  -4   5   28.95    1.27
   4  -4  -5   27.92    1.28
  -4   4   4  114.87    2.90
   4   4  -4  120.04    3.18
   4  -4  -4  117.53    3.20
  -4  -4   4  117.55    3.19
   4   4  -3  130.91    3.01
  -4   4   3  131.24    3.24
  -4   4   3  132.60    2.73
   4   4  -3  128.38    3.42
  -4  -4   3  134.68    3.46
  -4   4   2   22.45    0.93
   4   4  -2   22.07    1.02
  -4   4   2   20.80    0.65
   4  -4  -2   20.52    0.79
  -4  -4   2   20.88    1.03
   4   4  -1    1.24    0.35
  -4   4   1    1.16    0.21
   4   4  -1    0.79    0.30
  -4   4   1    1.57    0.35
  -4  -4   1    1.70    0.37
   4  -4  -1    0.91    0.27
   4   4   0    0.05    0.24
  -4   4   0    0.17    0.26
   4   4   0    0.15    0.25
   4  -4   0    0.61    0.27
  -4  -4   0   -0.04    0.25
  -4   4  -1    1.71    0.37
   4   4   1    1.60    0.36
  -4  -4  -1    1.88    0.24
   4  -4   1    2.05    0.37
  -4  -4  -1    1.30    0.33
   4   4   2   47.47    1.55
  -4   4  -2   49.26    1.65
  -4  -4  -2   48.83    1.37
   4  -4   2   48.52    1.60
  -4  -4  -2   47.22    1.50
  -4   4  -3    3.86    0.54
   4   4   3    4.37    0.48
  -4  -4  -3    4.87    0.48
   4  -4   3    4.68    0.55
  -4  -4  -3    5.22    0.49
   4   4   4    1.40    0.34
  -4   4  -4    0.85    0.36
   4  -4   4    0.26    0.31
  -4  -4  -4    0.92    0.33
  -4  -4  -4    0.65    0.25
  -4   4  -5    0.00    0.30
   4   4   5   -0.17    0.25
   4  -4   5   -0.21    0.30
  -4  -4  -5   -0.49    0.29
  -4   4  -6    8.28    0.80
   4   4   6    9.01    0.64
   4  -4   6    9.26    0.86
  -4  -4  -6   10.46    0.82
  -4   4  -7    1.60    0.46
   4   4   7    1.05    0.34
  -4  -4  -7    1.22    0.50
   4  -4   7    1.82    0.50
   4   4   8   20.53    0.95
  -4   4  -8   18.49    1.15
   4  -4   8   20.36    1.22
  -4  -4  -8   22.73    1.32
  -4   4  -9    8.59    0.86
   4   4   9    7.57    0.66
   4  -4   9    6.58    0.84
  -4  -4  -9    7.03    0.91
   4   4  10    0.61    0.38
   4  -4  10    0.71    0.45
  -4  -4 -10    0.34    0.59
   4   4  11   -0.46    0.32
   4  -4  11    0.21    0.46
  -4  -4 -11    1.18    0.67
   4  -5 -10    0.61    0.54
  -4  -5  10    1.64    0.57
  -4  -5   9    1.98    0.57
   4  -5  -9    2.32    0.67
   4  -5  -8   13.56    1.09
  -4  -5   8   12.19    1.01
   4   5  -7   -0.09    0.35
  -4   5   7    0.41    0.28
   4  -5  -7    0.64    0.45
  -4  -5   7   -0.43    0.32
  -4   5   6    2.76    0.41
   4   5  -6    2.42    0.55
   4  -5  -6    2.33    0.56
  -4  -5   6    1.89    0.52
   4   5  -5    3.07    0.53
  -4   5   5    2.23    0.39
  -4  -5   5    3.11    0.56
   4  -5  -5    3.14    0.60
  -4   5   4    0.30    0.29
   4   5  -4   -0.25    0.30
  -4  -5   4   -0.18    0.31
   4  -5  -4    0.07    0.35
   4   5  -3    4.15    0.58
  -4   5   3    4.50    0.54
  -4  -5   3    4.57    0.61
   4   5  -2   21.64    1.13
  -4   5   2   19.98    1.02
  -4  -5   2   20.83    1.11
   4   5  -1    3.24    0.53
  -4   5   1    2.97    0.51
   4  -5  -1    2.57    0.41
  -4  -5   1    1.90    0.44
   4   5   0    0.52    0.35
  -4   5   0    0.51    0.33
  -4  -5   0    0.46    0.34
   4  -5   0    0.60    0.31
   4   5   1    1.51    0.42
  -4   5  -1    0.60    0.38
   4   5   1    1.46    0.39
   4  -5   1    0.67    0.32
  -4  -5  -1    0.78    0.33
  -4   5  -2    6.41    0.70
   4   5   2    7.96    0.74
  -4  -5  -2    8.49    0.66
   4  -5   2    6.78    0.68
  -4   5  -3    0.76    0.36
   4   5   3    0.72    0.37
  -4  -5  -3    1.01    0.33
   4  -5   3    0.52    0.36
   4   5   4   58.95    1.92
  -4   5  -4   59.13    2.08
   4  -5   4   57.42    2.01
  -4   5  -5    5.21    0.70
   4   5   5    4.37    0.58
  -4  -5  -5    5.16    0.65
   4  -5   5    5.15    0.69
   4   5   6   12.71    0.82
  -4   5  -6   12.23    0.97
   4  -5   6   11.80    1.03
  -4  -5  -6   11.38    0.92
   4   5   7   -0.29    0.29
  -4   5  -7   -0.13    0.37
  -4  -5  -7   -0.16    0.44
   4  -5   7   -0.12    0.38
   4   5   8    1.21    0.40
  -4   5  -8    1.70    0.56
   4  -5   8    1.09    0.53
  -4  -5  -8    1.47    0.60
   4   5   9    0.49    0.35
  -4   5  -9   -0.11    0.41
  -4  -5  -9    1.07    0.58
   4  -5   9    0.15    0.46
   4   5  10    0.28    0.36
  -4  -5 -10    1.26    0.67
   4  -5  10    0.41    0.48
  -4  -6   9    4.12    0.76
   4  -6  -8    4.27    0.79
  -4  -6   8    3.74    0.73
  -4   6   7    8.33    0.71
   4   6  -7    6.71    0.88
   4  -6  -7    7.29    0.91
  -4  -6   7    8.08    0.99
   4   6  -6    8.20    0.92
  -4   6   6    7.39    0.69
   4  -6  -6    6.78    0.86
  -4  -6   6    7.45    0.92
   4   6  -5    0.30    0.45
  -4   6   5    0.07    0.33
  -4  -6   5    0.28    0.42
   4  -6  -5    0.25    0.45
  -4   6   4   11.95    0.87
   4   6  -4   11.03    1.02
   4  -6  -4   12.05    1.00
  -4  -6   4   12.57    1.08
  -4   6   3   -0.42    0.33
   4   6  -3   -0.14    0.37
  -4  -6   3    0.49    0.43
  -4   6   2    1.73    0.49
   4   6  -2    2.40    0.55
  -4  -6   2    1.07    0.47
  -4   6   1    4.74    0.66
   4   6  -1    3.75    0.63
  -4  -6   1    4.69    0.67
  -4   6   0    1.21    0.47
   4   6   0    1.25    0.43
  -4  -6   0    1.55    0.46
   4   6   1    9.89    0.92
  -4   6  -1    9.78    0.92
  -4  -6  -1   10.68    0.84
   4  -6   1    9.21    0.83
   4   6   2   22.83    1.22
  -4   6  -2   20.04    1.20
   4  -6   2   21.12    1.17
   4   6   3    0.35    0.36
  -4   6  -3    0.41    0.41
   4   6   3    0.04    0.36
   4  -6   3    0.19    0.38
  -4   6  -4   15.21    1.12
   4   6   4   14.43    0.99
   4   6   4   15.79    0.99
   4  -6   4   17.15    1.14
   4   6   5    0.60    0.40
  -4   6  -5    0.73    0.48
   4   6   5    0.59    0.40
   4  -6   5    0.69    0.47
   4   6   6    3.85    0.62
  -4   6  -6    4.12    0.73
   4  -6   6    4.92    0.78
  -4   6  -7    2.61    0.65
   4   6   7    3.18    0.57
   4  -6   7    3.27    0.69
  -4   6  -8   -0.55    0.43
   4   6   8    0.80    0.41
   4  -6   8    0.12    0.45
  -4  -6  -8    0.47    0.60
   4   6   9    4.22    0.65
  -4  -6  -9    3.69    0.87
   4  -6   9    3.10    0.69
   4   7  -6   16.63    1.27
  -4   7   6   15.88    1.06
   4  -7  -6   16.81    1.23
  -4  -7   6   20.96    1.40
  -4   7   5    0.25    0.42
   4   7  -5   -0.22    0.46
   4  -7  -5   -0.36    0.47
  -4  -7   5    0.83    0.54
   4   7  -4    4.38    0.78
  -4   7   4    4.96    0.71
  -4  -7   4    3.73    0.78
   4  -7  -4    4.99    0.78
  -4   7   3    5.97    0.77
   4   7  -3    3.72    0.73
   4  -7  -3    4.72    0.76
  -4  -7   3    4.29    0.78
   4   7  -2    3.53    0.71
  -4   7   2    5.44    0.77
  -4  -7   2    4.63    0.77
  -4   7   1    1.66    0.53
   4   7  -1    0.83    0.50
  -4  -7   1    2.47    0.60
  -4   7   0    2.03    0.57
   4   7   0    2.92    0.62
   4   7   1    0.14    0.44
  -4   7  -1    0.20    0.44
   4   7   2    1.19    0.51
  -4   7  -2    1.30    0.49
   4   7   3    0.06    0.42
  -4   7  -3   -0.12    0.41
  -4   7  -4    0.47    0.46
   4   7   4   -0.34    0.38
   4  -7   4    0.61    0.52
   4   7   5    0.19    0.44
  -4   7  -5   -0.27    0.41
   4  -7   5   -0.78    0.40
  -4   7  -6   24.60    1.51
   4   7   6   20.98    1.28
   4  -7   6   23.45    1.51
   4   8  -2   -0.10    0.40
  -4   8   2    0.23    0.48
  -4   8   1    2.38    0.66
   4   8  -1    2.06    0.60
   4   8   0    0.23    0.43
  -4   8   0    0.64    0.53
  -4   8  -1    1.92    0.64
   4   8   1    2.24    0.67
   4   8   2    0.10    0.50
  -4   8  -2   -0.03    0.45
   5   0 -13    0.23    0.62
   5   0 -12    9.29    1.08
  -5   0  12   10.48    0.74
   5   0 -11    0.51    0.52
  -5   0  11   -0.51    0.23
   5   0 -10    7.34    0.89
  -5   0  10    9.26    0.64
   5   0  -9    0.62    0.48
   5   0  -9    0.11    0.35
  -5   0   9    0.17    0.22
   5   0  -8    0.67    0.43
   5   0  -8   -0.22    0.31
  -5   0   8    0.66    0.23
  -5   0   7    0.01    0.18
   5   0  -7    0.13    0.35
   5   0  -7    0.28    0.32
   5   0  -6   21.47    1.00
  -5   0   6   22.38    0.74
   5   0  -6   20.72    0.96
   5   0  -5    0.13    0.28
  -5   0   5    0.05    0.15
   5   0  -5   -0.41    0.19
   5   0  -4   92.17    2.37
   5   0  -4   89.57    2.33
   5   0  -4   88.20    2.34
  -5   0   4   90.09    2.13
   5   0  -3   -0.10    0.12
   5   0  -3   -0.23    0.17
  -5   0   3   -0.29    0.13
   5   0  -3    0.12    0.20
   5   0  -3   -0.15    0.17
  -5   0   2   15.73    0.60
   5   0  -2   16.21    0.67
   5   0  -2   16.09    0.56
  -5   0   1    0.18    0.17
   5   0  -1    0.10    0.14
   5   0   0  140.72    3.19
  -5   0   0  137.20    3.20
   5   0   1    0.87    0.20
  -5   0  -1   -0.19    0.16
  -5   0  -2   91.23    2.27
  -5   0  -2   93.77    2.06
   5   0   2   89.94    2.25
  -5   0  -3    0.23    0.17
   5   0   3    0.12    0.18
  -5   0  -3    0.09    0.18
   5   0   4   22.98    0.87
  -5   0  -4   22.27    0.85
  -5   0  -4   23.29    0.80
  -5   0  -5    0.29    0.20
  -5   0  -5   -0.15    0.17
   5   0   5   -0.23    0.20
  -5   0  -6   18.21    0.80
   5   0   6   18.73    0.87
   5   0   7   -0.24    0.24
  -5   0  -7    0.15    0.21
   5   0   8    0.32    0.31
   5   0   9    0.06    0.31
  -5   0  -9   -0.11    0.40
   5   0  10    0.69    0.40
  -5   0 -10   -0.36    0.40
  -5   0 -11    0.05    0.52
   5   0  11   -0.38    0.34
  -5   0 -12    0.20    0.56
   5   0  12    0.65    0.44
   5   0  13    0.13    0.46
  -5   0 -13   -0.11    0.57
   5   1 -13    8.42    1.08
  -5  -1  13    9.60    0.82
   5  -1 -13    8.78    1.17
   5   1 -12    0.03    0.57
   5  -1 -12    0.78    0.62
  -5  -1  12    0.77    0.38
   5   1 -11    2.86    0.71
  -5  -1  11    3.84    0.51
   5  -1 -11    3.37    0.78
   5   1 -10   47.33    1.91
  -5   1  10   47.34    1.30
  -5  -1  10   47.56    1.56
   5  -1 -10   49.86    1.98
   5  -1 -10   45.27    1.98
  -5   1   9    1.76    0.24
   5   1  -9    1.52    0.50
  -5  -1   9    1.27    0.33
   5  -1  -9    1.37    0.49
   5  -1  -9    0.91    0.52
   5   1  -8    6.32    0.68
  -5   1   8    5.70    0.37
   5  -1  -8    5.68    0.74
  -5  -1   8    6.60    0.55
   5  -1  -8    5.86    0.71
  -5   1   7    1.06    0.17
   5   1  -7    1.53    0.44
  -5  -1   7    0.70    0.26
   5  -1  -7    0.83    0.36
   5  -1  -7    0.73    0.39
  -5   1   6    1.03    0.15
   5   1  -6    0.61    0.32
   5   1  -6    1.28    0.32
   5   1  -6    0.86    0.19
  -5   1   6    1.03    0.15
  -5  -1   6    0.55    0.23
   5  -1  -6    1.28    0.41
   5  -1  -6    1.28    0.35
   5   1  -5   42.44    1.29
   5   1  -5   38.79    1.13
   5   1  -5   41.51    1.31
  -5   1   5   38.18    0.99
  -5   1   5   38.53    1.01
   5  -1  -5   41.12    1.39
   5  -1  -5   40.45    1.41
  -5  -1   5   38.61    1.19
   5   1  -4    3.36    0.35
   5   1  -4    3.19    0.30
  -5   1   4    3.15    0.24
   5   1  -4    2.96    0.36
   5   1  -4    2.94    0.33
  -5   1   4    3.19    0.23
   5  -1  -4    3.24    0.40
  -5  -1   4    3.30    0.33
   5  -1  -4    2.91    0.41
   5   1  -3   10.20    0.49
   5   1  -3    9.45    0.54
  -5   1   3   10.72    0.44
   5   1  -3   10.05    0.50
   5   1  -3   10.53    0.49
   5  -1  -3   11.28    0.63
  -5  -1   3   10.50    0.55
   5  -1  -3   10.48    0.60
   5   1  -2    2.34    0.23
   5   1  -2    2.34    0.26
   5   1  -2    2.26    0.29
  -5   1   2    1.65    0.22
   5   1  -2    2.44    0.22
   5  -1  -2    1.93    0.29
  -5  -1   2    1.75    0.26
   5  -1  -2    2.04    0.20
   5   1  -1  318.73    6.75
  -5   1   1  301.02    6.70
  -5  -1   1  316.42    6.77
   5  -1  -1  304.31    6.66
   5  -1  -1  298.43    6.81
   5   1   0  514.09   10.88
  -5   1   0  501.25   10.86
  -5  -1   0  501.11   10.89
   5  -1   0  502.25   10.82
   5   1   1  151.79    3.58
  -5   1  -1  151.07    3.31
  -5   1  -1  159.90    3.63
   5  -1   1  159.23    3.60
  -5  -1  -1  159.87    3.62
  -5   1  -2  123.89    3.07
   5   1   2  129.24    3.05
   5  -1   2  131.03    3.06
  -5  -1  -2  130.47    3.05
  -5   1  -3    9.48    0.50
   5   1   3    8.27    0.54
  -5   1  -3    9.50    0.57
  -5  -1  -3    9.69    0.53
   5  -1   3    9.43    0.58
  -5  -1  -3    9.68    0.46
   5   1   4    2.16    0.31
  -5   1  -4    2.00    0.31
  -5   1  -4    2.83    0.34
  -5  -1  -4    2.29    0.31
  -5  -1  -4    2.30    0.27
   5   1   5    0.33    0.22
  -5   1  -5   -0.18    0.20
  -5   1  -5    0.59    0.23
   5  -1   5    0.03    0.22
  -5  -1  -5    0.19    0.19
  -5  -1  -5    0.22    0.20
  -5   1  -6    1.73    0.33
   5   1   6    1.16    0.29
   5  -1   6    2.09    0.37
  -5  -1  -6    1.50    0.29
  -5  -1  -6    1.51    0.28
  -5  -1  -6    1.59    0.42
   5   1   7   25.60    1.06
  -5   1  -7   25.41    1.04
  -5  -1  -7   26.54    1.26
   5  -1   7   25.59    1.09
  -5  -1  -7   23.91    0.91
  -5   1  -8    0.18    0.25
   5   1   8    0.50    0.29
   5  -1   8    0.01    0.30
  -5  -1  -8    0.14    0.40
   5   1   9   43.31    1.52
  -5  -1  -9   40.53    1.82
   5  -1   9   41.73    1.59
   5   1  10    1.85    0.45
  -5   1 -10    1.30    0.53
   5  -1  10    1.65    0.46
  -5  -1 -10    0.66    0.49
  -5   1 -11    2.80    0.73
   5   1  11    2.04    0.46
  -5  -1 -11    1.95    0.68
   5  -1  11    2.03    0.53
   5   1  12    1.18    0.47
  -5   1 -12    0.69    0.60
   5  -1  12    0.95    0.49
  -5  -1 -12    0.18    0.58
   5   1  13    0.62    0.50
  -5   1 -13    0.19    0.58
   5  -1  13    0.49    0.49
  -5  -1 -13   -0.21    0.60
   5   2 -13   -0.18    0.58
   5  -2 -13    0.31    0.63
  -5  -2  13   -0.24    0.39
   5   2 -12    1.90    0.71
  -5  -2  12    1.89    0.49
   5  -2 -12    2.00    0.75
   5   2 -11   13.63    1.12
  -5  -2  11   12.84    0.91
   5  -2 -11   10.90    1.15
   5  -2 -11   11.89    1.22
   5   2 -10    7.28    0.82
   5  -2 -10    6.87    0.91
  -5  -2  10    6.88    0.68
   5  -2 -10    7.13    0.90
   5   2  -9    0.83    0.45
  -5  -2   9    1.04    0.35
   5  -2  -9    0.75    0.52
   5  -2  -9    1.85    0.54
   5   2  -8    4.59    0.61
   5  -2  -8    4.40    0.66
  -5  -2   8    5.00    0.54
   5  -2  -8    4.76    0.73
   5   2  -7    4.23    0.53
   5   2  -7    3.46    0.40
   5  -2  -7    3.28    0.61
   5  -2  -7    3.79    0.57
  -5  -2   7    4.62    0.52
   5   2  -6   30.80    1.15
   5   2  -6   28.99    1.05
   5  -2  -6   30.73    1.36
  -5  -2   6   31.56    1.16
   5  -2  -6   31.14    1.30
   5   2  -5  112.50    2.73
  -5   2   5  104.93    2.41
   5   2  -5  107.46    2.76
  -5   2   5  106.26    2.43
   5   2  -5  108.37    2.71
  -5  -2   5  108.86    2.77
   5  -2  -5  110.47    2.97
   5  -2  -5  107.96    3.01
   5   2  -4   86.26    2.14
  -5   2   4   83.03    1.95
   5   2  -4   85.59    2.16
  -5   2   4   83.81    1.97
   5   2  -4   83.48    2.19
  -5  -2   4   82.90    2.23
   5  -2  -4   84.57    2.41
   5   2  -3    0.29    0.16
   5   2  -3    0.14    0.19
   5   2  -3    0.65    0.22
   5   2  -3    0.49    0.21
  -5   2   3    0.35    0.16
  -5  -2   3    0.41    0.22
   5   2  -2   76.06    1.96
  -5   2   2   70.83    1.83
   5  -2  -2   73.64    1.99
   5  -2  -2   73.09    1.75
  -5  -2   2   75.37    1.97
   5   2  -1  200.72    4.60
  -5   2   1  201.75    4.54
  -5  -2   1  203.93    4.63
   5  -2  -1  199.96    4.47
   5  -2  -1  198.08    4.60
  -5   2   0   51.78    1.30
  -5   2   0   53.46    1.48
   5   2   0   52.04    1.47
  -5  -2   0   53.61    1.51
   5  -2   0   50.76    1.42
   5  -2   0   53.77    1.43
  -5   2  -1  252.95    5.19
   5   2   1  253.98    5.66
  -5   2  -1  258.19    5.69
   5  -2   1  244.56    5.56
  -5  -2  -1  244.62    5.62
  -5  -2  -1  251.74    5.65
   5  -2   1  249.04    5.61
   5   2   2   15.27    0.69
  -5   2  -2   16.33    0.73
  -5   2  -2   15.18    0.62
   5  -2   2   15.45    0.69
  -5  -2  -2   14.78    0.61
  -5  -2  -2   15.23    0.68
  -5   2  -3   35.24    1.09
   5   2   3   37.87    1.18
  -5   2  -3   37.11    1.24
   5  -2   3   38.26    1.22
  -5  -2  -3   34.57    1.16
  -5  -2  -3   36.07    0.96
  -5  -2  -3   37.45    1.16
  -5   2  -4   23.07    0.97
   5   2   4   21.96    0.87
  -5   2  -4   22.19    0.86
  -5  -2  -4   22.59    0.72
   5  -2   4   21.81    0.94
  -5  -2  -4   21.64    0.83
  -5  -2  -4   22.46    0.95
   5   2   5    0.33    0.24
  -5   2  -5    0.03    0.23
  -5  -2  -5   -0.14    0.27
  -5  -2  -5    0.36    0.21
  -5  -2  -5    0.31    0.17
   5  -2   5    0.23    0.26
  -5   2  -6   19.54    0.95
   5   2   6   18.95    0.88
   5  -2   6   19.62    0.98
  -5  -2  -6   18.09    1.01
  -5  -2  -6   18.88    0.75
  -5   2  -7   94.48    2.65
   5   2   7   93.89    2.53
   5  -2   7   98.20    2.72
  -5  -2  -7   93.62    2.86
  -5   2  -8   43.62    1.54
   5   2   8   41.96    1.47
   5  -2   8   41.04    1.60
  -5  -2  -8   47.49    1.83
   5   2   9    0.36    0.33
   5  -2   9   -0.07    0.35
  -5  -2  -9    0.44    0.46
   5   2  10    7.71    0.72
   5  -2  10    7.81    0.83
  -5  -2 -10    9.97    1.11
   5   2  11   -0.68    0.32
  -5  -2 -11    0.19    0.54
   5  -2  11    0.18    0.40
   5   2  12    5.79    0.70
  -5   2 -12    4.99    0.91
   5  -2  12    4.20    0.72
  -5  -2 -12    4.33    0.92
  -5  -2 -13    0.46    0.71
   5   3 -12    0.39    0.57
   5  -3 -12    0.27    0.54
  -5  -3  12   -0.07    0.40
   5  -3 -12   -0.11    0.65
   5   3 -11    2.93    0.69
  -5  -3  11    3.49    0.63
   5  -3 -11    2.57    0.79
   5  -3 -11    3.38    0.77
   5   3 -10    0.66    0.50
   5  -3 -10    0.76    0.50
   5  -3 -10    0.10    0.57
  -5  -3  10    0.06    0.36
   5   3  -9    1.07    0.48
   5  -3  -9    1.08    0.50
  -5  -3   9    1.19    0.41
   5  -3  -9    0.31    0.49
   5   3  -8   19.97    1.06
   5  -3  -8   17.90    1.25
   5  -3  -8   19.33    1.20
  -5  -3   8   18.59    1.04
   5   3  -7    0.32    0.35
   5   3  -7   -0.21    0.25
   5  -3  -7    0.65    0.48
  -5  -3   7    0.03    0.30
   5  -3  -7   -0.28    0.33
   5   3  -6    2.26    0.40
   5   3  -6    2.60    0.41
  -5   3   6    3.07    0.26
   5  -3  -6    2.51    0.51
  -5  -3   6    2.81    0.47
   5  -3  -6    3.26    0.59
   5   3  -5   13.37    0.67
   5   3  -5   14.25    0.79
   5   3  -5   12.86    0.64
  -5   3   5   13.49    0.57
   5  -3  -5   13.91    0.90
  -5  -3   5   14.28    0.83
  -5   3   4    5.15    0.39
   5   3  -4    4.75    0.40
   5   3  -4    5.14    0.53
   5   3  -4    5.21    0.41
  -5  -3   4    5.91    0.55
   5   3  -3   19.60    0.72
   5   3  -3   17.11    0.57
  -5   3   3   17.18    0.72
   5   3  -3   18.45    0.87
  -5  -3   3   19.16    0.89
   5   3  -2   53.19    1.60
  -5   3   2   51.14    1.48
  -5   3   2   51.71    1.27
   5   3  -2   51.97    1.59
   5  -3  -2   50.97    1.35
  -5  -3   2   52.68    1.62
   5   3  -1    4.24    0.45
  -5   3   1    3.10    0.29
  -5   3   1    3.02    0.38
   5  -3  -1    2.97    0.32
  -5  -3   1    3.02    0.40
  -5   3   0   30.05    1.07
   5   3   0   29.28    1.07
  -5   3   0   28.28    0.87
  -5  -3   0   30.29    1.08
   5  -3   0   27.91    0.99
   5  -3   0   28.55    0.96
  -5   3  -1   53.80    1.44
   5   3   1   58.38    1.66
  -5   3  -1   53.39    1.66
   5  -3   1   56.71    1.62
  -5  -3  -1   55.98    1.63
   5  -3   1   55.70    1.48
   5   3   2   10.40    0.62
  -5   3  -2    8.95    0.56
  -5   3  -2    9.54    0.64
   5  -3   2   10.13    0.66
  -5  -3  -2    9.26    0.50
  -5  -3  -2    9.60    0.60
   5  -3   2    9.87    0.47
  -5   3  -3   17.16    0.76
  -5   3  -3   17.63    0.90
   5   3   3   17.37    0.81
  -5  -3  -3   20.33    0.82
   5  -3   3   18.88    0.91
  -5  -3  -3   18.90    0.59
  -5  -3  -3   18.80    0.79
   5   3   4    2.69    0.38
  -5   3  -4    1.91    0.39
  -5  -3  -4    2.78    0.41
  -5  -3  -4    2.84    0.35
   5  -3   4    2.16    0.42
  -5  -3  -4    2.46    0.24
   5   3   5    0.27    0.26
  -5   3  -5    0.09    0.27
  -5  -3  -5    0.34    0.23
  -5  -3  -5    0.35    0.17
   5  -3   5    0.15    0.31
  -5  -3  -5    0.13    0.33
  -5   3  -6   20.90    1.06
   5   3   6   19.49    0.92
   5  -3   6   20.23    1.08
  -5  -3  -6   20.92    1.10
   5   3   7    0.37    0.29
  -5   3  -7    0.31    0.32
   5  -3   7    0.57    0.37
  -5  -3  -7    0.25    0.38
  -5   3  -8    0.00    0.30
   5   3   8    0.52    0.32
   5  -3   8   -0.10    0.32
  -5  -3  -8    0.06    0.48
   5   3   9   10.34    0.80
   5  -3   9    9.00    0.89
  -5  -3  -9   10.00    1.04
   5   3  10    0.37    0.36
  -5  -3 -10   -0.24    0.49
   5  -3  10   -0.07    0.40
   5   3  11   13.77    0.94
   5  -3  11   12.79    1.03
  -5  -3 -11   13.35    1.31
   5   3  12    6.24    0.72
  -5   3 -12    5.84    0.95
   5  -3  12    4.09    0.75
  -5  -3 -12    4.08    0.94
   5  -4 -11    0.52    0.57
   5  -4 -11    0.91    0.71
  -5  -4  11    0.14    0.46
  -5  -4  10    4.38    0.73
   5  -4 -10    2.47    0.77
   5  -4 -10    4.77    0.83
   5  -4  -9    0.90    0.51
   5  -4  -9    0.89    0.63
  -5  -4   9   -0.11    0.36
  -5  -4   8   13.13    0.97
   5  -4  -8   12.14    1.03
   5  -4  -8   11.56    1.14
   5   4  -7    0.09    0.29
  -5   4   7    0.29    0.20
   5  -4  -7    0.43    0.43
  -5  -4   7    0.19    0.34
  -5   4   6    2.41    0.31
   5   4  -6    1.60    0.41
   5  -4  -6    3.01    0.58
  -5  -4   6    2.29    0.49
  -5   4   5   16.82    0.76
   5   4  -5   18.14    0.99
   5  -4  -5   19.14    1.08
  -5  -4   5   16.80    1.00
   5   4  -4   35.64    1.39
  -5   4   4   33.87    1.18
   5   4  -4   34.83    1.04
  -5  -4   4   35.36    1.40
   5   4  -3  198.88    4.55
  -5   4   3  201.43    4.72
  -5   4   3  197.79    4.14
   5   4  -3  197.96    4.90
  -5  -4   3  209.19    4.97
  -5   4   2    3.74    0.31
   5   4  -2    3.05    0.48
  -5   4   2    3.92    0.46
  -5  -4   2    3.06    0.47
   5  -4  -2    3.72    0.36
  -5   4   1   36.68    1.01
  -5   4   1   33.67    1.26
   5   4  -1   34.42    1.31
   5   4  -1   35.80    1.32
  -5  -4   1   34.72    1.32
   5  -4  -1   34.87    1.15
  -5   4   0    0.53    0.29
  -5   4   0    0.23    0.21
   5   4   0    0.13    0.26
  -5  -4   0    0.98    0.32
   5  -4   0    0.48    0.25
   5   4   1    8.76    0.67
  -5   4  -1   10.69    0.60
  -5   4  -1    9.14    0.72
  -5  -4  -1   10.88    0.71
   5  -4   1    9.52    0.71
  -5   4  -2   67.59    2.08
   5   4   2   64.96    1.97
  -5  -4  -2   63.23    1.91
   5  -4   2   67.59    2.00
   5   4   3    2.68    0.43
  -5   4  -3    1.97    0.45
  -5  -4  -3    2.63    0.22
   5  -4   3    1.90    0.43
  -5  -4  -3    2.21    0.37
  -5  -4  -3    2.76    0.40
   5   4   4   -0.09    0.26
  -5   4  -4    0.31    0.32
   5  -4   4   -0.48    0.28
  -5  -4  -4    0.17    0.24
  -5  -4  -4    0.21    0.29
   5   4   5    6.18    0.61
  -5   4  -5    5.93    0.68
   5  -4   5    6.31    0.70
  -5  -4  -5    7.73    0.68
   5   4   6    0.22    0.28
  -5   4  -6    0.26    0.35
   5  -4   6   -0.52    0.31
  -5  -4  -6    0.11    0.36
   5   4   7    8.29    0.68
  -5   4  -7    9.50    0.87
  -5  -4  -7    9.69    0.91
   5  -4   7    9.82    0.91
  -5   4  -8   38.40    1.63
   5   4   8   37.33    1.39
  -5  -4  -8   36.63    1.67
   5  -4   8   35.40    1.63
   5   4   9   25.37    1.16
  -5   4  -9   27.43    1.40
  -5  -4  -9   27.03    1.54
   5  -4   9   27.05    1.43
   5   4  10    6.18    0.66
  -5  -4 -10    5.03    0.89
   5  -4  10    5.66    0.80
   5   4  11    1.02    0.41
   5  -4  11    0.45    0.51
  -5  -4 -11    0.50    0.64
  -5  -5  10    2.22    0.65
   5  -5 -10    2.70    0.73
  -5  -5   9    5.97    0.81
   5  -5  -9    4.00    0.78
   5  -5  -8    1.64    0.59
  -5  -5   8    1.99    0.57
   5   5  -7    0.01    0.36
  -5   5   7    0.34    0.29
  -5  -5   7   -0.07    0.37
   5  -5  -7    0.20    0.45
  -5   5   6    9.96    0.70
   5   5  -6    9.61    0.91
   5  -5  -6    9.78    0.99
  -5  -5   6    9.66    0.94
   5   5  -5    4.72    0.67
  -5   5   5    4.11    0.48
   5  -5  -5    4.86    0.72
  -5  -5   5    3.55    0.62
  -5   5   4    7.30    0.65
   5   5  -4    8.63    0.83
   5  -5  -4    8.36    0.83
  -5  -5   4    8.01    0.81
  -5   5   3    0.25    0.29
   5   5  -3    0.24    0.33
  -5  -5   3    0.19    0.33
   5   5  -2   62.52    2.05
  -5   5   2   59.87    1.93
  -5  -5   2   57.42    2.01
   5   5  -1   39.26    1.55
  -5   5   1   39.73    1.52
  -5  -5   1   41.14    1.57
   5   5   0   10.07    0.78
   5   5   0    9.47    0.76
  -5   5   0    9.35    0.78
  -5  -5   0    8.71    0.78
   5  -5   0    8.68    0.68
   5   5   1    0.58    0.34
   5   5   1   -0.55    0.24
  -5   5  -1    0.18    0.34
  -5  -5  -1    0.03    0.29
   5  -5   1   -0.20    0.28
  -5   5  -2    7.76    0.78
   5   5   2    9.53    0.75
  -5  -5  -2    8.53    0.71
   5  -5   2    7.25    0.72
  -5   5  -3    0.02    0.34
   5   5   3    0.30    0.32
   5  -5   3    0.03    0.36
   5   5   4    0.00    0.31
  -5   5  -4    0.99    0.41
   5  -5   4    0.15    0.37
   5   5   5   -0.35    0.31
  -5   5  -5    0.50    0.41
   5  -5   5    0.30    0.38
  -5  -5  -5    0.67    0.40
   5   5   6   -0.34    0.29
  -5   5  -6    0.16    0.37
  -5  -5  -6    0.43    0.41
   5  -5   6   -0.29    0.35
  -5   5  -7   11.92    1.08
   5   5   7   12.69    0.84
  -5  -5  -7   13.01    1.01
   5  -5   7   11.93    1.09
   5   5   8   23.70    1.14
  -5   5  -8   23.12    1.38
   5  -5   8   24.11    1.40
  -5  -5  -8   24.00    1.39
   5   5   9    7.10    0.73
  -5   5  -9    6.58    0.86
  -5  -5  -9    5.29    0.87
   5  -5   9    6.52    0.88
   5   5  10   37.12    1.50
  -5  -5 -10   38.22    1.92
   5  -5  10   40.42    1.87
  -5  -6   8   10.59    1.12
   5  -6  -8    7.81    1.00
  -5   6   7    0.48    0.36
   5   6  -7    1.29    0.55
   5  -6  -7    0.42    0.51
  -5  -6   7    1.20    0.54
  -5   6   6    2.22    0.47
   5   6  -6    2.27    0.62
   5  -6  -6    1.26    0.58
  -5  -6   6    2.69    0.61
  -5   6   5    0.33    0.36
   5   6  -5    0.48    0.44
  -5  -6   5    0.60    0.43
   5  -6  -5    0.15    0.44
  -5   6   4    0.01    0.34
   5   6  -4    0.09    0.39
  -5  -6   4    0.76    0.46
   5  -6  -4    0.51    0.45
  -5   6   3    4.95    0.66
   5   6  -3    5.33    0.75
  -5  -6   3    6.70    0.80
  -5   6   2    1.62    0.48
   5   6  -2    0.95    0.46
  -5  -6   2    1.37    0.47
   5   6  -1    3.35    0.61
  -5   6   1    3.28    0.59
  -5  -6   1    2.72    0.55
   5   6   0   12.76    0.95
  -5   6   0   12.86    0.96
  -5  -6   0   12.37    0.94
  -5   6  -1   12.90    0.98
   5   6   1   13.47    0.97
  -5  -6  -1   10.48    0.87
  -5   6  -2   14.28    1.03
   5   6   2   12.63    0.95
   5   6   2   12.26    0.93
   5  -6   2   13.59    0.98
  -5   6  -3    0.31    0.40
   5   6   3    0.37    0.36
   5   6   3   -0.32    0.33
   5  -6   3   -0.57    0.35
  -5   6  -4    1.38    0.53
   5   6   4    0.95    0.43
   5  -6   4    1.29    0.49
   5   6   5    1.64    0.48
  -5   6  -5    1.95    0.58
   5  -6   5    0.53    0.46
  -5   6  -6    4.06    0.73
   5   6   6    2.62    0.55
   5  -6   6    4.79    0.77
  -5   6  -7   -0.40    0.43
   5   6   7   -0.07    0.36
   5  -6   7    0.19    0.46
  -5   6  -8    9.55    1.05
   5   6   8    7.47    0.80
   5  -6   8    7.44    0.98
  -5   7   6   -0.16    0.40
   5   7  -6   -0.20    0.47
   5  -7  -6    0.89    0.56
  -5  -7   6   -0.35    0.48
   5   7  -5    0.99    0.55
  -5   7   5    0.96    0.47
   5  -7  -5    0.30    0.54
  -5  -7   5    1.44    0.63
   5   7  -4    3.30    0.71
  -5   7   4    2.72    0.60
  -5  -7   4    2.66    0.71
   5  -7  -4    3.11    0.71
   5   7  -3   -0.81    0.41
  -5   7   3    0.70    0.46
  -5  -7   3    0.10    0.48
   5  -7  -3    0.08    0.48
   5   7  -2    4.00    0.72
  -5   7   2    2.50    0.60
  -5  -7   2    4.10    0.73
  -5   7   1   15.26    1.12
   5   7  -1   13.95    1.11
  -5  -7   1   18.34    1.22
   5   7   0    6.30    0.83
  -5   7   0    6.48    0.83
  -5   7  -1    1.72    0.60
   5   7   1    2.64    0.61
  -5   7  -2    0.41    0.47
   5   7   2   -0.06    0.40
  -5   7  -3    0.50    0.47
   5   7   3    0.26    0.45
  -5   7  -4    0.24    0.45
   5   7   4    0.60    0.46
   5  -7   4    0.06    0.47
  -5   7  -5    0.57    0.52
   5   7   5    0.65    0.47
   5  -7   5    0.86    0.56
  -5   7  -6    3.16    0.74
   5   7   6    2.88    0.63
   5   7   6    3.88    0.70
   5  -7   6    3.22    0.75
   5   8   0   -0.58    0.40
  -5   8   0    0.22    0.53
   6   0 -13   -0.11    0.56
   6   0 -12    2.57    0.72
  -6   0  12    1.46    0.38
  -6   0  11   -0.01    0.26
   6   0 -11    0.40    0.51
   6   0 -10   45.22    1.90
  -6   0  10   45.51    1.41
   6   0  -9   -0.03    0.41
   6   0  -9   -0.16    0.36
  -6   0   9   -0.18    0.20
   6   0  -8    0.83    0.36
  -6   0   8    0.36    0.21
   6   0  -8    0.44    0.41
   6   0  -7    0.13    0.35
   6   0  -7    0.07    0.30
  -6   0   7   -0.11    0.17
   6   0  -6   16.84    0.90
   6   0  -6   17.36    0.94
  -6   0   6   15.68    0.65
   6   0  -5   -0.50    0.21
   6   0  -5   -0.06    0.24
   6   0  -5   -0.34    0.27
  -6   0   5    0.03    0.15
   6   0  -4  107.58    2.54
   6   0  -4  112.06    2.87
  -6   0   4  114.48    2.66
   6   0  -4  116.82    2.88
   6   0  -4  110.43    2.83
  -6   0   3    0.14    0.16
   6   0  -3    0.00    0.13
   6   0  -3   -0.13    0.20
   6   0  -3    0.04    0.19
  -6   0   2   60.36    1.58
   6   0  -2   61.44    1.53
   6   0  -2   58.35    1.66
   6   0  -1    0.09    0.16
  -6   0   1    0.24    0.18
   6   0   0    5.46    0.44
  -6   0   0    5.31    0.42
  -6   0  -1   -0.09    0.18
   6   0   1   -0.10    0.16
   6   0   2  643.35   14.30
  -6   0  -2  681.10   14.34
  -6   0  -2  672.24   13.26
  -6   0  -3   -0.11    0.17
  -6   0  -3   -0.16    0.18
   6   0   3   -0.12    0.18
  -6   0  -4  235.93    4.88
   6   0   4  229.30    5.27
  -6   0  -4  223.32    5.26
  -6   0  -5    0.34    0.23
   6   0   5    0.46    0.25
  -6   0  -5    0.00    0.20
   6   0   6   30.89    1.18
  -6   0  -6   29.77    1.07
  -6   0  -6   29.10    1.10
  -6   0  -7   -0.06    0.22
   6   0   7   -0.07    0.26
   6   0   8   37.24    1.41
   6   0   9    0.21    0.34
  -6   0  -9    0.16    0.44
   6   0  10   13.28    0.96
  -6   0 -10   13.51    1.14
   6   0  11   -0.31    0.36
  -6   0 -11   -0.27    0.51
   6   0  12   -0.33    0.39
  -6   0 -12    0.39    0.57
   6   0  13    0.12    0.46
  -6   0 -13   -0.08    0.64
   6   1 -13    0.00    0.60
   6  -1 -13   -0.02    0.58
  -6  -1  13   -0.06    0.37
   6   1 -12    1.92    0.67
  -6  -1  12    2.40    0.48
   6  -1 -12    1.47    0.65
   6   1 -11    0.40    0.53
  -6  -1  11    0.09    0.32
   6  -1 -11    0.43    0.56
   6  -1 -11   -0.37    0.40
   6   1 -10    0.22    0.47
   6  -1 -10    0.77    0.55
   6  -1 -10    0.57    0.48
  -6  -1  10    0.50    0.31
  -6   1   9   19.26    0.70
   6   1  -9   19.41    1.17
  -6  -1   9   20.04    0.92
   6  -1  -9   20.51    1.24
   6  -1  -9   20.21    1.22
   6   1  -8   14.64    0.95
  -6   1   8   13.62    0.55
   6  -1  -8   14.75    0.99
  -6  -1   8   13.28    0.74
   6  -1  -8   13.95    1.00
   6   1  -7   12.39    0.85
   6   1  -7   13.55    0.83
  -6   1   7   12.64    0.51
  -6  -1   7   13.01    0.70
   6  -1  -7   12.71    0.88
   6  -1  -7   12.36    0.90
   6   1  -6   20.88    0.77
   6   1  -6   24.49    1.01
   6   1  -6   23.53    1.01
  -6   1   6   23.49    0.72
   6  -1  -6   24.61    1.08
  -6  -1   6   23.92    0.91
   6  -1  -6   21.27    1.09
   6   1  -5    1.44    0.34
   6   1  -5    1.17    0.32
   6   1  -5    1.89    0.25
   6   1  -5    1.13    0.30
  -6   1   5    1.24    0.20
  -6   1   5    1.37    0.20
   6  -1  -5    1.27    0.40
  -6  -1   5    1.68    0.30
   6  -1  -5    1.78    0.37
   6   1  -4   -0.12    0.20
   6   1  -4    0.11    0.19
   6   1  -4    0.13    0.16
  -6   1   4    0.05    0.15
   6   1  -4    0.41    0.23
  -6  -1   4   -0.10    0.17
   6  -1  -4    0.04    0.24
   6  -1  -4    0.19    0.25
   6  -1  -4    0.26    0.23
   6   1  -3    0.30    0.18
  -6   1   3    0.58    0.18
   6   1  -3    0.58    0.19
   6   1  -3    0.46    0.23
   6   1  -3    0.57    0.20
  -6  -1   3    0.50    0.21
   6  -1  -3    0.97    0.28
  -6   1   2    3.78    0.33
   6   1  -2    4.35    0.37
  -6  -1   2    4.08    0.38
   6  -1  -2    4.11    0.42
   6  -1  -2    4.52    0.31
  -6   1   1   46.05    1.29
   6   1  -1   46.08    1.30
   6  -1  -1   45.21    1.34
  -6  -1   1   45.08    1.32
   6  -1  -1   46.27    1.25
  -6   1   0   31.74    1.01
   6   1   0   31.10    1.00
   6  -1   0   30.47    0.96
  -6  -1   0   30.77    1.02
   6   1   1   10.46    0.57
  -6   1  -1   10.86    0.58
  -6   1  -1    9.65    0.49
  -6  -1  -1    9.85    0.57
   6  -1   1    9.41    0.55
   6   1   2  219.04    5.15
  -6   1  -2  234.90    5.21
  -6   1  -2  220.96    4.76
  -6  -1  -2  226.38    5.17
   6  -1   2  235.70    5.19
  -6   1  -3   73.80    2.02
  -6   1  -3   74.26    1.84
   6   1   3   74.15    2.00
  -6  -1  -3   74.88    1.78
   6  -1   3   75.05    2.00
  -6  -1  -3   74.72    1.99
  -6   1  -4    0.76    0.24
  -6   1  -4    0.90    0.27
   6   1   4    0.83    0.26
  -6  -1  -4    0.68    0.24
  -6  -1  -4    1.02    0.23
   6  -1   4    0.69    0.26
   6   1   5    1.84    0.34
  -6   1  -5    1.23    0.31
  -6   1  -5    2.00    0.34
  -6  -1  -5    2.23    0.34
   6  -1   5    1.76    0.35
  -6  -1  -5    2.22    0.31
  -6   1  -6    2.48    0.39
   6   1   6    2.18    0.39
  -6   1  -6    2.82    0.41
  -6  -1  -6    3.23    0.39
  -6  -1  -6    3.06    0.39
   6  -1   6    2.29    0.41
   6   1   7    9.34    0.70
  -6   1  -7    7.67    0.65
  -6  -1  -7    7.13    0.78
  -6  -1  -7    8.45    0.59
   6  -1   7    7.85    0.70
  -6   1  -8    2.39    0.43
   6   1   8    2.87    0.47
   6  -1   8    3.11    0.52
  -6  -1  -8    2.72    0.60
   6   1   9    9.63    0.79
  -6  -1  -9   10.66    1.04
   6  -1   9   12.14    0.91
   6   1  10   17.69    1.03
   6  -1  10   18.14    1.10
  -6  -1 -10   15.85    1.24
   6   1  11    8.19    0.81
  -6   1 -11    8.88    1.07
   6  -1  11    8.48    0.87
  -6  -1 -11    8.56    1.07
   6   1  12    2.76    0.61
  -6   1 -12    3.66    0.83
   6  -1  12    3.30    0.66
  -6  -1 -12    1.41    0.73
  -6   1 -13   -1.13    0.54
   6   1  13    0.04    0.47
  -6  -1 -13   -0.69    0.61
   6  -1  13    0.55    0.50
   6   2 -12    1.23    0.58
   6  -2 -12    0.88    0.64
  -6  -2  12    0.49    0.41
   6  -2 -12    0.40    0.54
   6   2 -11    0.84    0.55
   6  -2 -11    0.85    0.53
  -6  -2  11    1.30    0.42
   6  -2 -11   -0.06    0.54
   6   2 -10    1.67    0.55
   6  -2 -10    0.57    0.46
   6  -2 -10    0.38    0.51
  -6  -2  10    1.07    0.40
   6   2  -9   14.59    1.01
  -6  -2   9   15.21    0.89
   6  -2  -9   17.67    1.21
   6  -2  -9   14.66    1.12
   6   2  -8   35.63    1.43
   6  -2  -8   35.88    1.58
  -6  -2   8   35.45    1.34
   6  -2  -8   37.54    1.66
   6   2  -7   20.20    1.00
   6  -2  -7   20.35    1.18
   6  -2  -7   19.84    1.11
  -6  -2   7   19.87    0.95
  -6   2   6   81.78    1.92
   6   2  -6   82.34    2.22
   6   2  -6   86.21    2.32
  -6  -2   6   81.68    2.30
   6  -2  -6   85.47    2.58
   6  -2  -6   82.23    2.50
   6   2  -5   55.18    1.63
   6   2  -5   56.18    1.62
  -6   2   5   53.05    1.36
   6   2  -5   55.49    1.59
  -6   2   5   56.14    1.39
   6  -2  -5   58.36    1.88
   6  -2  -5   53.97    1.80
  -6  -2   5   53.45    1.66
   6   2  -4   -0.18    0.20
   6   2  -4    0.50    0.24
   6   2  -4    0.20    0.21
  -6  -2   4   -0.02    0.22
  -6   2   3    0.48    0.19
   6   2  -3    0.15    0.21
   6   2  -3    0.31    0.22
   6   2  -3    0.50    0.22
   6   2  -3    0.30    0.14
   6   2  -3    0.32    0.16
  -6  -2   3    0.16    0.22
   6  -2  -3    0.21    0.25
   6   2  -2    2.29    0.33
  -6   2   2    2.56    0.30
   6  -2  -2    2.49    0.35
   6  -2  -2    2.65    0.26
  -6  -2   2    2.45    0.35
  -6   2   1   29.99    1.01
   6   2  -1   30.52    1.04
  -6  -2   1   30.26    1.07
   6  -2  -1   30.11    1.03
   6  -2  -1   29.52    0.93
  -6   2   0    9.91    0.50
   6   2   0    9.71    0.58
  -6   2   0    9.87    0.58
   6  -2   0    9.09    0.53
  -6  -2   0    9.81    0.60
   6  -2   0    9.71    0.54
   6   2   1  139.92    3.38
  -6   2  -1  139.31    3.39
  -6   2  -1  141.12    3.08
  -6  -2  -1  135.03    3.22
  -6  -2  -1  140.86    3.38
   6  -2   1  141.62    3.34
   6   2   2    7.41    0.52
  -6   2  -2    6.47    0.54
  -6   2  -2    6.31    0.46
   6  -2   2    6.07    0.50
  -6  -2  -2    6.16    0.42
  -6  -2  -2    6.95    0.53
  -6   2  -3   11.60    0.70
  -6   2  -3   13.10    0.66
   6   2   3   12.06    0.68
  -6  -2  -3   12.88    0.67
  -6  -2  -3   13.00    0.67
  -6  -2  -3   13.35    0.55
   6  -2   3   14.09    0.74
  -6   2  -4    5.43    0.55
  -6   2  -4    6.15    0.53
   6   2   4    5.35    0.49
  -6  -2  -4    5.32    0.51
  -6  -2  -4    6.27    0.51
  -6  -2  -4    6.46    0.42
   6  -2   4    6.20    0.56
  -6   2  -5   54.02    1.75
  -6   2  -5   55.13    1.61
   6   2   5   54.67    1.66
  -6  -2  -5   55.18    1.42
   6  -2   5   53.07    1.73
  -6  -2  -5   53.87    1.77
  -6  -2  -5   55.45    1.60
   6   2   6   19.93    0.96
  -6   2  -6   17.60    0.96
  -6  -2  -6   19.66    0.77
   6  -2   6   22.27    1.05
  -6  -2  -6   20.49    1.10
  -6  -2  -6   19.86    0.84
  -6   2  -7    5.82    0.62
   6   2   7    5.02    0.56
   6  -2   7    5.33    0.62
  -6  -2  -7    4.53    0.66
   6   2   8   21.85    1.04
  -6   2  -8   20.23    1.05
  -6  -2  -8   21.06    1.22
   6  -2   8   20.09    1.11
   6   2   9   -0.04    0.34
  -6  -2  -9   -0.38    0.42
   6  -2   9    0.04    0.36
   6   2  10    4.17    0.61
   6  -2  10    3.00    0.61
  -6  -2 -10    3.01    0.73
   6   2  11    1.80    0.49
   6  -2  11    1.33    0.50
  -6  -2 -11    1.12    0.69
  -6   2 -12    0.28    0.62
   6   2  12   -0.63    0.40
  -6  -2 -12    0.83    0.63
   6  -2  12   -0.77    0.39
  -6  -3  12    1.66    0.55
   6  -3 -12    1.29    0.66
   6  -3 -12    2.54    0.83
   6  -3 -11    0.06    0.61
   6  -3 -11    0.49    0.56
  -6  -3  11   -0.24    0.38
   6   3 -10    0.51    0.52
   6  -3 -10   -0.45    0.47
   6  -3 -10    0.64    0.48
  -6  -3  10   -0.29    0.35
   6   3  -9   19.93    1.14
   6  -3  -9   16.76    1.29
   6  -3  -9   19.58    1.28
  -6  -3   9   20.10    1.11
   6   3  -8   18.99    1.06
   6  -3  -8   20.02    1.32
   6  -3  -8   20.87    1.25
  -6  -3   8   20.69    1.09
   6   3  -7  310.86    7.10
   6   3  -7  298.88    6.92
   6  -3  -7  291.42    7.47
   6  -3  -7  289.60    7.32
  -6  -3   7  297.86    7.01
  -6   3   6   40.14    1.10
   6   3  -6   38.15    1.41
   6   3  -6   39.48    1.33
   6  -3  -6   40.05    1.61
  -6  -3   6   41.47    1.50
  -6   3   5   43.89    1.24
   6   3  -5   43.75    1.32
   6   3  -5   43.70    1.36
   6   3  -5   45.29    1.52
  -6  -3   5   44.77    1.55
   6  -3  -5   45.97    1.68
   6   3  -4    0.33    0.21
  -6   3   4    0.11    0.20
   6   3  -4    0.18    0.18
   6   3  -4   -0.15    0.22
  -6  -3   4   -0.06    0.25
   6   3  -3    0.73    0.23
  -6   3   3    0.17    0.21
   6   3  -3    0.14    0.24
   6   3  -3    0.17    0.25
  -6  -3   3    0.36    0.26
  -6   3   2    3.29    0.31
   6   3  -2    2.71    0.41
  -6   3   2    2.11    0.34
  -6  -3   2    2.86    0.41
   6  -3  -2    3.43    0.31
  -6   3   1    6.54    0.44
   6   3  -1    7.37    0.57
  -6   3   1    6.96    0.54
   6  -3  -1    7.51    0.57
   6  -3  -1    5.89    0.47
  -6  -3   1    6.42    0.56
  -6   3   0   -0.16    0.22
  -6   3   0    0.06    0.18
   6   3   0    0.02    0.21
   6  -3   0    0.24    0.22
   6  -3   0   -0.06    0.21
  -6  -3   0    0.00    0.23
  -6   3  -1    4.07    0.38
   6   3   1    3.00    0.41
  -6   3  -1    4.33    0.48
   6  -3   1    4.51    0.45
   6  -3   1    3.85    0.37
  -6  -3  -1    4.00    0.45
  -6  -3  -1    4.44    0.28
  -6   3  -2    7.80    0.62
   6   3   2    7.71    0.59
  -6   3  -2    8.47    0.53
  -6  -3  -2    8.83    0.61
  -6  -3  -2    6.98    0.45
   6  -3   2    8.19    0.48
   6  -3   2    9.30    0.64
   6   3   3    3.20    0.43
  -6   3  -3    3.22    0.46
  -6   3  -3    3.50    0.42
  -6  -3  -3    2.90    0.36
  -6  -3  -3    3.07    0.40
  -6  -3  -3    3.53    0.30
   6  -3   3    3.32    0.46
  -6   3  -4   59.88    1.94
  -6   3  -4   62.41    1.74
   6   3   4   62.25    1.83
  -6  -3  -4   58.40    1.80
  -6  -3  -4   60.39    1.46
   6  -3   4   60.94    1.91
  -6  -3  -4   58.27    1.74
   6   3   5   32.36    1.22
  -6   3  -5   32.71    1.36
  -6  -3  -5   33.12    1.15
  -6  -3  -5   32.52    1.31
   6  -3   5   32.00    1.32
  -6  -3  -5   33.47    0.96
   6   3   6    1.81    0.39
  -6   3  -6    1.47    0.41
  -6  -3  -6    2.21    0.28
  -6  -3  -6    2.16    0.49
   6  -3   6    2.29    0.48
   6   3   7    2.76    0.45
  -6   3  -7    2.30    0.49
   6  -3   7    1.42    0.45
  -6  -3  -7    1.88    0.52
   6   3   8    0.97    0.37
  -6   3  -8    0.80    0.39
   6  -3   8    0.81    0.42
  -6  -3  -8    1.42    0.55
   6   3   9    1.28    0.43
   6  -3   9    1.02    0.45
  -6  -3  -9    1.49    0.59
   6   3  10   -0.63    0.31
  -6  -3 -10    0.62    0.57
   6  -3  10    0.15    0.43
   6   3  11   -0.30    0.38
  -6  -3 -11    1.13    0.62
   6  -3  11    0.39    0.47
   6   3  12    0.39    0.44
  -6  -3 -12   -0.31    0.58
   6  -3  12    0.37    0.48
   6  -4 -11    0.49    0.68
   6  -4 -11   -0.16    0.52
  -6  -4  11   -0.59    0.41
   6  -4 -10    1.82    0.64
  -6  -4  10    0.25    0.44
   6  -4 -10    3.09    0.84
   6  -4  -9   10.39    1.13
  -6  -4   9   10.58    0.96
   6  -4  -9   10.08    1.16
  -6  -4   8    7.51    0.80
   6  -4  -8    8.47    0.96
   6   4  -7    1.61    0.43
  -6   4   7    1.74    0.27
  -6  -4   7    1.65    0.44
   6  -4  -7    1.49    0.51
   6   4  -6    0.22    0.32
  -6   4   6    0.61    0.25
   6  -4  -6    0.34    0.39
  -6  -4   6    0.36    0.35
   6   4  -5   52.18    1.80
  -6   4   5   50.83    1.52
   6  -4  -5   49.50    1.89
  -6  -4   5   55.26    1.89
   6   4  -4   15.92    0.94
  -6   4   4   16.68    0.81
   6   4  -4   16.55    0.70
  -6  -4   4   16.08    0.96
   6   4  -3    0.63    0.34
   6   4  -3    0.36    0.23
  -6   4   3    0.74    0.22
  -6   4   3    0.96    0.31
  -6  -4   3    0.48    0.34
  -6   4   2    3.56    0.47
   6   4  -2    5.05    0.59
   6   4  -2    4.53    0.57
  -6   4   2    4.36    0.37
  -6  -4   2    3.27    0.52
   6   4  -1    6.08    0.64
  -6   4   1    6.27    0.60
  -6   4   1    7.18    0.48
   6  -4  -1    6.62    0.55
  -6  -4   1    6.20    0.63
  -6   4   0   35.70    1.35
   6   4   0   33.94    1.32
  -6   4   0   35.57    1.08
   6  -4   0   33.04    1.21
  -6  -4   0   36.05    1.34
  -6   4  -1   49.00    1.43
   6   4   1   52.11    1.68
  -6   4  -1   50.50    1.72
  -6  -4  -1   50.02    1.65
   6  -4   1   48.64    1.60
  -6   4  -2    0.30    0.26
  -6   4  -2    0.22    0.30
   6   4   2    0.01    0.28
  -6  -4  -2    0.15    0.26
   6  -4   2   -0.12    0.27
   6  -4   2    0.47    0.21
   6   4   3   10.76    0.75
  -6   4  -3   11.38    0.82
  -6  -4  -3   10.25    0.45
   6  -4   3    9.15    0.49
  -6  -4  -3   10.71    0.71
  -6  -4  -3   10.21    0.62
   6  -4   3    9.39    0.79
   6   4   4    0.08    0.28
  -6   4  -4   -0.10    0.31
  -6  -4  -4    0.52    0.27
   6  -4   4    0.47    0.34
  -6  -4  -4    0.02    0.26
  -6   4  -5   -0.22    0.32
   6   4   5    0.35    0.30
   6  -4   5    0.24    0.33
  -6  -4  -5   -0.28    0.27
  -6   4  -6   13.18    0.98
   6   4   6   14.60    0.86
  -6  -4  -6   13.71    0.93
   6  -4   6   14.81    1.01
  -6   4  -7    4.38    0.67
   6   4   7    4.67    0.57
  -6  -4  -7    3.99    0.65
   6  -4   7    4.01    0.66
   6   4   8    0.90    0.41
  -6   4  -8    1.94    0.52
   6  -4   8    1.75    0.53
  -6  -4  -8    1.37    0.55
  -6   4  -9    7.24    0.88
   6   4   9    6.46    0.72
   6  -4   9    6.55    0.83
  -6  -4  -9    6.14    0.90
   6   4  10    7.13    0.75
  -6  -4 -10    6.62    0.99
   6  -4  10    6.30    0.84
   6   4  11   10.38    0.87
   6  -4  11   11.89    1.16
  -6  -4 -11    9.58    1.19
  -6  -5  10    1.13    0.55
   6  -5 -10    0.66    0.59
   6  -5  -9    7.23    1.00
  -6  -5   9    8.88    0.96
   6  -5  -8    5.49    0.85
  -6  -5   8    6.90    0.86
   6   5  -7    2.63    0.59
  -6   5   7    2.91    0.42
   6  -5  -7    3.44    0.69
  -6  -5   7    2.93    0.62
  -6   5   6    9.07    0.68
   6   5  -6    7.92    0.85
   6  -5  -6    9.53    0.99
  -6  -5   6    7.22    0.82
   6   5  -5   17.74    1.09
  -6   5   5   16.62    0.89
   6  -5  -5   14.70    1.10
  -6  -5   5   15.25    1.03
  -6   5   4    0.16    0.30
   6   5  -4    0.44    0.38
  -6  -5   4    0.02    0.35
  -6   5   3   -0.14    0.28
   6   5  -3    1.05    0.40
  -6  -5   3    0.55    0.37
  -6   5   2    1.16    0.37
   6   5  -2    0.41    0.36
  -6  -5   2    0.74    0.41
  -6   5   1    3.06    0.52
   6   5  -1    1.62    0.44
   6   5  -1    3.05    0.54
  -6  -5   1    2.34    0.49
   6   5   0   21.78    1.13
  -6   5   0   22.81    1.17
   6   5   0   22.75    1.15
   6  -5   0   22.32    1.04
  -6  -5   0   23.64    1.15
   6   5   1    6.97    0.71
  -6   5  -1    5.76    0.68
  -6  -5  -1    7.11    0.70
   6  -5   1    5.96    0.63
   6   5   2    5.30    0.65
  -6   5  -2    5.60    0.70
   6  -5   2    5.13    0.63
  -6  -5  -2    5.88    0.62
   6   5   3   15.09    0.95
  -6   5  -3   15.40    1.03
   6  -5   3   14.89    0.98
  -6   5  -4    7.41    0.83
   6   5   4    7.33    0.73
   6  -5   4    9.03    0.85
  -6   5  -5    0.74    0.45
   6   5   5    0.38    0.35
   6  -5   5   -0.33    0.36
  -6  -5  -5    0.75    0.38
  -6   5  -6   -0.57    0.34
   6   5   6    0.14    0.33
   6  -5   6   -0.14    0.36
  -6  -5  -6    0.37    0.39
  -6   5  -7    1.02    0.50
   6   5   7    0.75    0.40
   6  -5   7    1.12    0.50
  -6  -5  -7    1.27    0.52
   6   5   8    1.20    0.47
  -6   5  -8    1.11    0.54
   6  -5   8    1.81    0.58
  -6  -5  -8    1.79    0.59
  -6   5  -9    2.39    0.65
   6   5   9    2.41    0.55
  -6  -5  -9    4.49    0.81
   6  -5   9    4.66    0.81
   6   5  10    4.04    0.66
  -6  -5 -10    4.19    0.85
   6  -5  10    4.21    0.76
  -6  -6   8    1.49    0.56
   6  -6  -8    0.67    0.56
   6   6  -7    1.28    0.56
  -6   6   7    2.48    0.47
  -6  -6   7    2.53    0.63
   6  -6  -7    2.32    0.68
  -6   6   6    5.01    0.60
   6   6  -6    3.45    0.71
   6  -6  -6    3.15    0.71
  -6  -6   6    3.85    0.70
   6   6  -5    5.05    0.77
  -6   6   5    3.78    0.56
   6  -6  -5    3.66    0.74
  -6  -6   5    3.29    0.67
  -6   6   4    0.29    0.37
   6   6  -4    0.15    0.43
   6  -6  -4    0.06    0.44
  -6  -6   4    1.69    0.51
   6   6  -3    1.58    0.55
  -6   6   3    0.84    0.44
  -6  -6   3    2.25    0.56
  -6   6   2    4.10    0.63
   6   6  -2    3.61    0.64
  -6  -6   2    3.03    0.61
  -6   6   1    2.70    0.56
   6   6  -1    2.24    0.56
  -6  -6   1    2.37    0.57
   6   6   0    2.22    0.52
  -6   6   0    1.21    0.50
  -6  -6   0    2.44    0.53
   6   6   1    4.27    0.65
   6   6   1    4.93    0.67
  -6   6  -1    3.94    0.67
  -6  -6  -1    4.59    0.65
  -6   6  -2    0.52    0.43
   6   6   2    0.59    0.40
   6   6   2    0.60    0.41
   6  -6   2    1.15    0.44
  -6   6  -3    4.75    0.74
   6   6   3    5.86    0.76
   6  -6   3    5.32    0.74
   6   6   4    0.43    0.43
  -6   6  -4    1.31    0.51
   6  -6   4    0.96    0.49
   6   6   5   16.55    1.06
  -6   6  -5   17.57    1.21
   6  -6   5   17.23    1.20
  -6   6  -6    4.18    0.74
   6   6   6    4.29    0.67
   6  -6   6    3.20    0.71
  -6   6  -7    0.18    0.46
   6   6   7    0.31    0.43
   6  -6   7    0.21    0.46
   6   6   8    1.02    0.49
  -6   6  -8    1.72    0.62
   6  -6   8    1.22    0.61
   6   7  -6    0.06    0.54
  -6   7   6    1.34    0.50
  -6  -7   6    0.94    0.59
   6  -7  -6    1.83    0.69
  -6   7   5    0.94    0.48
   6   7  -5    0.37    0.52
  -6  -7   5    0.64    0.54
   6  -7  -5    1.35    0.66
  -6   7   4    1.26    0.50
   6   7  -4    1.70    0.63
   6  -7  -4    0.87    0.60
  -6  -7   4    2.55    0.67
   6   7  -3    0.61    0.49
  -6   7   3    0.71    0.46
  -6  -7   3    0.44    0.53
  -6   7   2    0.20    0.43
   6   7  -2    0.05    0.43
  -6  -7   2    0.88    0.53
   6   7  -1    1.27    0.54
  -6   7   1    2.22    0.60
  -6  -7   1    2.82    0.66
  -6   7   0    8.37    0.96
   6   7   0    8.57    0.94
  -6   7  -1    1.15    0.53
   6   7   1    2.02    0.57
   6   7   2    7.43    0.90
  -6   7  -2    8.21    0.97
  -6   7  -3    3.93    0.73
   6   7   3    3.27    0.66
  -6   7  -4    0.34    0.46
   6   7   4    0.35    0.43
   6   7   4    0.02    0.40
  -6   7  -5   -0.02    0.44
   6   7   5    0.13    0.43
   6   7   5    0.31    0.47
   6  -7   5   -0.21    0.47
  -6   7  -6    1.78    0.66
   6   7   6    1.94    0.61
   6   7   6    1.76    0.56
   6  -7   6    2.44    0.71
   7   0 -13   -0.16    0.54
   7   0 -12    1.91    0.70
  -7   0  11   -0.15    0.26
   7   0 -11    0.04    0.50
  -7   0  10    7.64    0.60
   7   0 -10    7.80    0.91
   7   0 -10    7.07    0.85
   7   0  -9   -0.50    0.39
   7   0  -9    0.21    0.39
  -7   0   9    0.18    0.22
   7   0  -8   18.81    1.10
  -7   0   8   19.49    0.80
   7   0  -8   22.07    1.13
   7   0  -7    0.45    0.35
  -7   0   7   -0.28    0.18
   7   0  -7    0.09    0.38
   7   0  -6  101.82    2.86
  -7   0   6  105.53    2.54
   7   0  -6  102.84    2.83
   7   0  -5   -0.30    0.28
   7   0  -5   -0.12    0.23
   7   0  -5   -0.46    0.23
   7   0  -5    0.01    0.08
  -7   0   5   -0.15    0.16
   7   0  -4   44.12    1.21
   7   0  -4   46.65    1.50
   7   0  -4   46.34    1.44
   7   0  -4   46.28    1.45
  -7   0   4   47.50    1.34
   7   0  -3   -0.09    0.21
  -7   0   3   -0.10    0.17
   7   0  -3    0.09    0.15
  -7   0   2   49.70    1.44
   7   0  -2   52.24    1.40
   7   0  -2   51.58    1.54
   7   0  -1    0.06    0.17
  -7   0   1   -0.09    0.17
  -7   0   0   36.52    1.17
   7   0   0   38.20    1.16
  -7   0  -1    0.20    0.21
   7   0   1    0.15    0.20
  -7   0  -2    3.40    0.39
   7   0   2    3.21    0.38
  -7   0  -2    4.41    0.37
   7   0   3    0.08    0.19
  -7   0  -3   -0.11    0.17
  -7   0  -3   -0.33    0.19
   7   0   4   35.34    1.24
  -7   0  -4   35.66    1.23
  -7   0  -4   35.09    1.10
  -7   0  -5   -0.03    0.21
  -7   0  -5    0.20    0.25
   7   0   5   -0.01    0.23
   7   0   6   68.98    2.02
  -7   0  -6   67.43    1.85
  -7   0  -6   63.07    1.93
  -7   0  -7   -0.08    0.24
   7   0   7    0.30    0.30
  -7   0  -7   -0.19    0.24
   7   0   8  150.60    3.91
   7   0   9   -0.13    0.33
  -7   0 -10   14.33    1.16
   7   0  10   13.22    0.99
   7   0  11   -0.93    0.34
  -7   0 -11   -0.68    0.44
  -7   0 -12    1.19    0.67
   7   0  12    0.43    0.47
   7   1 -13    5.20    0.92
   7  -1 -13    5.51    1.00
   7   1 -12    1.59    0.70
   7  -1 -12    1.25    0.65
  -7  -1  12    2.61    0.51
   7   1 -11    0.18    0.52
   7  -1 -11    0.35    0.54
   7  -1 -11   -0.12    0.44
  -7  -1  11    0.26    0.33
   7   1 -10    0.58    0.49
   7  -1 -10    0.84    0.54
   7  -1 -10    0.54    0.49
  -7  -1  10    0.23    0.29
  -7   1   9    0.33    0.19
   7   1  -9   -0.36    0.37
   7  -1  -9    0.39    0.47
  -7  -1   9   -0.06    0.26
   7  -1  -9   -0.35    0.35
  -7   1   8    1.80    0.25
   7   1  -8    1.39    0.44
   7   1  -8    1.26    0.44
   7  -1  -8    1.38    0.45
  -7  -1   8    1.94    0.36
   7  -1  -8    0.53    0.44
  -7   1   7    0.17    0.17
   7   1  -7    1.09    0.40
   7   1  -7    0.54    0.33
   7  -1  -7    0.51    0.42
  -7  -1   7    0.81    0.28
   7  -1  -7    0.56    0.35
  -7   1   6    0.24    0.18
   7   1  -6    0.74    0.30
   7   1  -6    0.74    0.35
   7  -1  -6    0.48    0.33
   7  -1  -6    0.15    0.39
  -7  -1   6    0.64    0.25
   7   1  -5   37.69    1.32
   7   1  -5   38.35    1.26
   7   1  -5   37.80    1.26
   7   1  -5   36.37    1.13
  -7   1   5   37.73    1.09
   7  -1  -5   38.60    1.40
  -7  -1   5   37.16    1.22
   7  -1  -5   37.50    1.40
   7   1  -4   25.76    0.91
   7   1  -4   25.31    0.87
  -7   1   4   25.46    0.83
   7   1  -4   24.45    0.86
   7   1  -4   25.65    0.92
   7   1  -4   24.97    1.00
  -7  -1   4   23.65    0.93
   7  -1  -4   24.06    1.06
   7   1  -3   73.53    1.89
   7   1  -3   75.16    2.03
  -7   1   3   75.37    1.88
   7   1  -3   73.79    1.91
   7  -1  -3   69.82    1.74
   7  -1  -3   69.55    2.05
  -7  -1   3   74.43    1.97
   7   1  -2   51.06    1.42
  -7   1   2   49.20    1.39
   7  -1  -2   49.52    1.51
   7  -1  -2   48.62    1.31
  -7  -1   2   47.69    1.44
   7   1  -1    6.95    0.49
  -7   1   1    7.19    0.49
   7  -1  -1    6.31    0.46
  -7  -1   1    7.05    0.50
   7  -1  -1    7.70    0.55
   7   1   0    3.07    0.35
  -7   1   0    3.53    0.37
   7  -1   0    3.35    0.34
  -7  -1   0    3.00    0.36
  -7   1  -1   20.50    0.75
   7   1   1   22.10    0.85
  -7   1  -1   19.69    0.83
  -7  -1  -1   20.13    0.84
   7  -1   1   17.94    0.78
  -7   1  -2    7.07    0.47
  -7   1  -2    7.91    0.54
   7   1   2    7.65    0.56
  -7  -1  -2    7.94    0.57
   7  -1   2    6.83    0.52
  -7   1  -3    1.92    0.31
  -7   1  -3    2.49    0.37
   7   1   3    3.01    0.38
  -7  -1  -3    2.44    0.36
  -7  -1  -3    2.90    0.33
   7  -1   3    2.05    0.34
   7   1   4   15.37    0.80
  -7   1  -4   15.40    0.71
  -7   1  -4   16.59    0.83
  -7  -1  -4   15.26    0.76
  -7  -1  -4   14.84    0.66
   7  -1   4   15.18    0.82
   7   1   5   22.75    1.00
  -7   1  -5   23.09    1.02
  -7   1  -5   23.25    0.94
   7  -1   5   23.34    1.03
  -7  -1  -5   24.44    0.89
  -7  -1  -5   21.07    0.93
  -7   1  -6   41.71    1.34
  -7   1  -6   37.48    1.38
   7   1   6   40.00    1.41
  -7  -1  -6   36.99    1.30
  -7  -1  -6   38.45    1.23
   7  -1   6   38.26    1.41
  -7   1  -7    2.36    0.43
   7   1   7    2.70    0.47
  -7  -1  -7    2.96    0.55
   7  -1   7    2.14    0.45
  -7  -1  -7    2.66    0.40
  -7  -1  -7    2.97    0.41
   7   1   8    2.18    0.45
  -7   1  -8    1.12    0.36
   7  -1   8    1.22    0.43
  -7  -1  -8    2.03    0.56
   7   1   9    3.68    0.56
  -7  -1  -9    2.36    0.61
   7  -1   9    2.28    0.51
   7   1  10    6.67    0.76
   7  -1  10    7.27    0.83
  -7  -1 -10    4.59    0.82
   7   1  11   -0.10    0.40
  -7   1 -11   -0.02    0.52
  -7  -1 -11    0.53    0.59
   7  -1  11    0.34    0.46
  -7   1 -12   -0.08    0.57
   7   1  12   -0.20    0.44
  -7  -1 -12    0.78    0.64
   7  -1  12    0.16    0.46
   7   2 -12    7.21    0.98
   7  -2 -12    5.45    0.95
   7  -2 -12    5.86    1.00
  -7  -2  12    7.66    0.81
   7   2 -11    0.03    0.50
   7  -2 -11    0.82    0.57
  -7  -2  11   -0.44    0.33
   7  -2 -11    0.45    0.61
   7   2 -10    1.19    0.53
  -7  -2  10    1.57    0.44
   7  -2 -10    1.02    0.64
   7  -2 -10    0.47    0.49
   7   2  -9    3.03    0.58
   7  -2  -9    2.80    0.69
   7  -2  -9    2.21    0.59
  -7  -2   9    2.17    0.44
   7   2  -8    0.67    0.40
  -7  -2   8    0.59    0.33
   7  -2  -8    1.00    0.45
   7  -2  -8    0.99    0.52
  -7   2   7    5.32    0.34
   7   2  -7    5.60    0.59
  -7  -2   7    4.82    0.54
   7  -2  -7    4.80    0.66
   7  -2  -7    5.57    0.73
  -7   2   6    0.58    0.18
   7   2  -6    0.35    0.31
   7   2  -6    0.80    0.33
   7   2  -6    0.18    0.22
   7  -2  -6    0.97    0.38
  -7  -2   6    0.63    0.30
   7  -2  -6    0.80    0.47
   7   2  -5    3.07    0.39
   7   2  -5    2.71    0.42
   7   2  -5    3.99    0.42
  -7   2   5    3.32    0.30
   7  -2  -5    2.39    0.47
  -7  -2   5    2.92    0.42
   7   2  -4   78.07    2.12
   7   2  -4   82.17    2.17
  -7   2   4   78.41    1.96
   7   2  -4   78.08    1.98
   7   2  -4   76.51    1.98
   7   2  -4   77.63    2.10
  -7  -2   4   75.70    2.16
   7   2  -3    0.99    0.19
  -7   2   3    0.71    0.22
   7   2  -3    1.23    0.30
   7   2  -3    0.88    0.28
   7  -2  -3    0.24    0.26
  -7  -2   3    0.68    0.25
  -7   2   2    7.41    0.51
   7   2  -2    8.12    0.56
   7   2  -2    8.02    0.34
  -7  -2   2    7.65    0.56
   7  -2  -2    7.33    0.44
   7  -2  -2    8.65    0.62
  -7   2   1    2.53    0.34
   7   2  -1    2.37    0.36
   7  -2  -1    2.40    0.30
   7  -2  -1    3.23    0.40
  -7  -2   1    2.33    0.36
  -7   2   0    9.46    0.60
   7   2   0    9.18    0.59
  -7   2   0    9.43    0.52
   7  -2   0    8.84    0.56
   7  -2   0    9.49    0.56
  -7  -2   0   10.08    0.63
   7   2   1   11.22    0.64
  -7   2  -1    8.47    0.61
  -7   2  -1    9.68    0.54
  -7  -2  -1   10.54    0.62
   7  -2   1    9.78    0.62
  -7   2  -2   34.77    1.24
  -7   2  -2   35.04    1.09
   7   2   2   34.70    1.20
   7  -2   2   37.00    1.22
  -7  -2  -2   33.55    1.07
  -7  -2  -2   36.13    1.22
   7   2   3   17.91    0.86
  -7   2  -3   18.93    0.90
  -7   2  -3   18.04    0.77
  -7  -2  -3   18.20    0.69
  -7  -2  -3   17.13    0.82
   7  -2   3   19.06    0.89
  -7  -2  -3   16.94    0.76
   7   2   4    1.34    0.34
  -7   2  -4    1.46    0.32
  -7   2  -4    1.12    0.34
  -7  -2  -4    1.14    0.33
  -7  -2  -4    1.35    0.27
  -7  -2  -4    1.14    0.30
   7  -2   4    2.03    0.38
  -7   2  -5   33.95    1.22
  -7   2  -5   32.73    1.31
   7   2   5   32.33    1.25
  -7  -2  -5   32.26    1.03
  -7  -2  -5   32.33    1.30
  -7  -2  -5   32.77    1.18
   7  -2   5   35.22    1.34
  -7   2  -6   89.41    2.56
  -7   2  -6   86.58    2.33
   7   2   6   85.18    2.45
  -7  -2  -6   87.97    2.65
   7  -2   6   87.79    2.56
  -7  -2  -6   87.76    2.15
  -7  -2  -6   87.85    2.36
   7   2   7   74.40    2.23
  -7   2  -7   74.05    2.30
  -7  -2  -7   79.26    2.49
   7  -2   7   77.42    2.36
  -7  -2  -7   71.77    1.93
   7   2   8    3.55    0.56
  -7   2  -8    3.02    0.51
  -7  -2  -8    4.09    0.68
   7  -2   8    2.72    0.53
   7   2   9    1.56    0.45
   7  -2   9    0.01    0.37
  -7  -2  -9    0.26    0.48
   7   2  10    3.03    0.59
   7  -2  10    2.54    0.59
  -7  -2 -10    1.79    0.69
   7   2  11    0.16    0.41
   7  -2  11   -0.46    0.40
  -7  -2 -11   -0.09    0.57
   7   2  12    6.42    0.79
  -7   2 -12    4.17    0.89
   7  -2  12    6.56    0.87
  -7  -2 -12    5.01    0.97
  -7  -3  12    5.88    0.79
   7  -3 -12    4.02    0.92
   7  -3 -12    4.86    1.00
   7  -3 -11   -1.07    0.54
  -7  -3  11    0.35    0.43
   7  -3 -11    0.32    0.52
   7  -3 -10   -0.01    0.49
   7  -3 -10   -0.28    0.60
  -7  -3  10   -0.35    0.37
   7  -3  -9    0.69    0.48
  -7  -3   9   -0.20    0.34
   7  -3  -9   -0.23    0.51
  -7  -3   8    2.47    0.49
   7  -3  -8    1.77    0.55
   7  -3  -8    2.15    0.65
   7   3  -7   71.52    2.10
   7  -3  -7   72.33    2.47
  -7  -3   7   72.28    2.26
  -7   3   6   27.78    0.90
   7   3  -6   28.19    1.06
   7   3  -6   28.18    1.18
   7   3  -6   29.75    1.13
  -7  -3   6   29.32    1.26
   7  -3  -6   31.61    1.41
   7   3  -5   57.78    1.83
  -7   3   5   57.71    1.57
   7   3  -5   58.84    1.73
  -7  -3   5   59.12    1.88
   7  -3  -5   56.12    1.98
   7   3  -4   21.61    0.91
   7   3  -4   21.36    1.01
  -7   3   4   22.53    0.85
  -7  -3   4   22.25    1.04
   7   3  -3    7.63    0.62
   7   3  -3    7.97    0.64
  -7   3   3    8.61    0.57
   7   3  -3    8.74    0.59
  -7  -3   3    8.19    0.68
   7   3  -2    1.60    0.35
  -7   3   2    1.90    0.28
  -7   3   2    1.66    0.32
  -7  -3   2    1.31    0.34
   7  -3  -2    1.77    0.26
   7  -3  -2    1.59    0.36
   7   3  -1   39.97    1.35
  -7   3   1   37.17    1.10
  -7   3   1   36.40    1.27
   7  -3  -1   37.02    1.17
  -7  -3   1   36.59    1.34
   7  -3  -1   36.33    1.26
   7   3   0    4.31    0.49
  -7   3   0    4.85    0.41
  -7   3   0    4.62    0.50
   7  -3   0    3.74    0.41
   7  -3   0    5.34    0.49
  -7  -3   0    4.62    0.51
   7   3   1    0.36    0.26
  -7   3  -1    0.82    0.25
  -7   3  -1    0.34    0.27
  -7  -3  -1    0.28    0.13
   7  -3   1    0.05    0.22
  -7  -3  -1    0.59    0.28
   7  -3   1    0.72    0.28
  -7   3  -2    1.75    0.32
  -7   3  -2    1.80    0.38
   7   3   2    1.78    0.36
  -7  -3  -2    1.34    0.33
   7  -3   2    1.12    0.33
  -7  -3  -2    1.68    0.25
   7  -3   2    2.09    0.31
   7   3   3    6.63    0.61
  -7   3  -3    8.01    0.62
  -7   3  -3    7.20    0.67
   7  -3   3    6.47    0.62
  -7  -3  -3    7.89    0.53
  -7  -3  -3    7.52    0.62
  -7   3  -4   63.71    1.84
  -7   3  -4   63.00    2.04
   7   3   4   62.80    1.93
  -7  -3  -4   62.67    1.87
  -7  -3  -4   61.52    1.88
  -7  -3  -4   64.38    1.58
   7  -3   4   64.22    2.01
  -7   3  -5  294.96    6.99
   7   3   5  290.17    6.83
   7  -3   5  302.56    6.96
  -7  -3  -5  295.03    6.72
  -7  -3  -5  287.71    6.08
  -7  -3  -5  295.62    7.06
  -7   3  -6   21.54    1.15
   7   3   6   21.93    1.06
  -7  -3  -6   20.85    0.78
  -7  -3  -6   19.54    1.08
   7  -3   6   21.63    1.14
   7   3   7   26.39    1.21
  -7   3  -7   27.21    1.31
  -7  -3  -7   27.99    1.36
   7  -3   7   26.23    1.28
  -7   3  -8   17.49    1.07
   7   3   8   15.21    0.97
  -7  -3  -8   15.49    1.10
   7  -3   8   15.30    1.05
  -7   3  -9    3.60    0.61
   7   3   9    3.21    0.57
   7  -3   9    1.93    0.55
  -7  -3  -9    3.26    0.72
   7   3  10    9.38    0.87
  -7  -3 -10    6.94    0.99
   7  -3  10    8.82    0.93
   7   3  11    1.32    0.52
  -7  -3 -11    1.12    0.68
   7  -3  11    0.74    0.51
   7  -4 -11    2.22    0.76
  -7  -4  11    2.88    0.65
  -7  -4  10   -0.24    0.40
   7  -4 -10    0.94    0.59
  -7  -4   9    0.92    0.45
   7  -4  -9    0.60    0.50
  -7  -4   8   21.61    1.22
   7  -4  -8   21.87    1.38
  -7   4   7    0.82    0.25
   7  -4  -7    0.98    0.52
  -7  -4   7    1.27    0.44
  -7   4   6   11.10    0.63
   7   4  -6   11.37    0.85
  -7  -4   6   10.22    0.85
   7  -4  -6   10.84    1.01
  -7   4   5   29.74    1.08
   7   4  -5   29.67    1.31
   7   4  -5   27.58    1.03
   7  -4  -5   28.52    1.39
  -7  -4   5   31.13    1.36
  -7   4   4    9.17    0.51
  -7   4   4    9.68    0.67
   7   4  -4    7.98    0.74
   7   4  -4   10.14    0.60
  -7  -4   4    8.80    0.78
  -7   4   3    0.64    0.22
   7   4  -3    0.60    0.24
   7   4  -3    0.22    0.31
  -7   4   3    0.05    0.26
  -7  -4   3    0.44    0.32
   7   4  -2    9.16    0.73
  -7   4   2   10.25    0.72
   7   4  -2    8.81    0.71
  -7   4   2    9.03    0.55
  -7  -4   2    9.47    0.78
  -7   4   1   -0.01    0.21
  -7   4   1    0.05    0.28
   7   4  -1   -0.68    0.20
   7  -4  -1   -0.14    0.20
  -7  -4   1    0.13    0.30
  -7   4   0   12.97    0.68
  -7   4   0   13.92    0.86
   7   4   0   13.10    0.84
  -7  -4   0   13.87    0.85
   7  -4   0   13.85    0.76
  -7   4  -1    0.49    0.34
  -7   4  -1    0.33    0.24
   7   4   1    0.55    0.31
   7  -4   1    0.14    0.25
   7  -4   1    0.34    0.28
  -7  -4  -1    0.21    0.30
   7   4   2   61.70    1.95
  -7   4  -2   62.32    1.75
  -7   4  -2   63.28    2.05
   7  -4   2   60.72    1.69
  -7  -4  -2   59.19    1.90
   7  -4   2   59.52    1.92
  -7   4  -3    1.92    0.47
   7   4   3    2.24    0.46
  -7   4  -3    1.77    0.38
  -7  -4  -3    1.66    0.32
   7  -4   3    2.01    0.30
  -7  -4  -3    1.64    0.38
   7  -4   3    1.94    0.45
   7   4   4    3.91    0.54
  -7   4  -4    5.28    0.65
  -7  -4  -4    3.93    0.47
  -7  -4  -4    4.17    0.51
   7  -4   4    3.22    0.54
   7   4   5    7.03    0.68
  -7   4  -5    7.23    0.77
   7  -4   5    7.11    0.76
  -7  -4  -5    6.51    0.64
  -7   4  -6   -0.48    0.32
   7   4   6    0.56    0.34
  -7  -4  -6    0.58    0.40
   7  -4   6    0.56    0.39
  -7   4  -7   79.51    2.61
   7   4   7   75.09    2.37
   7  -4   7   78.24    2.58
  -7  -4  -7   77.38    2.54
   7   4   8    3.83    0.60
  -7   4  -8    4.70    0.72
  -7  -4  -8    5.08    0.77
   7  -4   8    4.13    0.68
  -7   4  -9    7.18    0.88
   7   4   9    7.31    0.78
   7  -4   9    7.43    0.91
  -7  -4  -9    8.03    0.98
   7   4  10    3.24    0.59
   7  -4  10    5.04    0.81
  -7  -4 -10    3.02    0.80
   7   4  11   -0.13    0.42
   7  -4  11    0.89    0.53
  -7  -4 -11    1.12    0.66
  -7  -5  10    1.38    0.54
   7  -5 -10    0.08    0.52
   7  -5  -9    0.05    0.53
  -7  -5   9    0.81    0.47
   7  -5  -8    0.21    0.51
  -7  -5   8    0.38    0.45
  -7   5   7    0.49    0.30
   7   5  -7    0.58    0.43
   7  -5  -7    0.05    0.48
  -7  -5   7    0.14    0.40
   7   5  -6    3.50    0.63
  -7   5   6    4.37    0.49
  -7  -5   6    3.15    0.61
   7  -5  -6    3.39    0.69
  -7   5   5   14.49    0.85
   7   5  -5   11.78    0.99
   7  -5  -5   13.75    1.08
  -7  -5   5   13.32    1.01
  -7   5   4    0.63    0.35
   7   5  -4    0.56    0.39
  -7  -5   4    0.50    0.40
   7   5  -3   13.26    0.93
  -7   5   3   12.88    0.86
  -7  -5   3   13.66    0.98
   7   5  -2   -0.02    0.32
  -7   5   2    0.30    0.34
  -7  -5   2   -0.13    0.33
   7   5  -1    6.40    0.72
  -7   5   1    5.91    0.68
  -7   5   1    6.80    0.52
   7   5  -1    5.28    0.67
  -7  -5   1    7.18    0.75
   7   5   0    0.19    0.36
  -7   5   0    0.59    0.27
  -7   5   0    0.96    0.41
  -7  -5   0    0.26    0.34
  -7   5  -1    2.41    0.50
   7   5   1    2.37    0.49
   7  -5   1    1.33    0.40
  -7  -5  -1    1.40    0.43
  -7   5  -2    0.11    0.36
   7   5   2    0.25    0.32
  -7  -5  -2    0.09    0.32
   7  -5   2    0.10    0.32
  -7   5  -3    7.14    0.79
   7   5   3    6.60    0.71
   7  -5   3    7.80    0.79
   7   5   4    0.93    0.40
  -7   5  -4    0.50    0.41
   7  -5   4    0.43    0.42
  -7   5  -5   -0.42    0.35
   7   5   5    0.43    0.37
   7  -5   5    0.04    0.37
  -7   5  -6    2.74    0.61
   7   5   6    3.95    0.62
   7  -5   6    3.52    0.69
   7   5   7    3.31    0.61
  -7   5  -7    3.13    0.68
  -7  -5  -7    4.19    0.68
   7  -5   7    4.35    0.73
   7   5   8    5.30    0.70
  -7   5  -8    4.52    0.78
  -7  -5  -8    3.53    0.71
   7  -5   8    3.88    0.74
  -7   5  -9    2.26    0.67
   7   5   9    3.08    0.60
  -7  -5  -9    3.57    0.77
   7  -5   9    2.88    0.68
  -7  -6   8    3.90    0.73
   7  -6  -8    4.43    0.86
   7  -6  -7    0.17    0.53
  -7  -6   7    0.04    0.45
  -7   6   6    3.38    0.55
   7   6  -6    3.63    0.68
   7  -6  -6    3.37    0.76
  -7  -6   6    3.92    0.72
   7   6  -5   11.03    1.07
  -7   6   5   12.32    0.91
   7  -6  -5   11.73    1.16
  -7  -6   5   12.96    1.08
  -7   6   4    1.03    0.43
   7   6  -4    0.55    0.46
  -7  -6   4    0.29    0.43
  -7   6   3    3.24    0.57
   7   6  -3    3.34    0.64
  -7  -6   3    3.73    0.69
   7   6  -2    0.21    0.39
  -7   6   2    0.26    0.40
  -7  -6   2   -0.05    0.41
  -7   6   1    0.26    0.41
   7   6  -1    0.22    0.38
  -7  -6   1    0.27    0.43
   7   6   0    7.47    0.87
   7   6   0    8.80    0.89
  -7   6   0    7.31    0.85
  -7  -6   0   10.52    0.97
   7   6   1   -0.55    0.33
  -7   6  -1   -0.23    0.39
   7   6   1   -0.21    0.34
  -7  -6  -1    0.15    0.38
  -7   6  -2    5.30    0.75
   7   6   2    5.24    0.73
   7   6   2    5.04    0.72
   7  -6   2    5.61    0.71
  -7   6  -3    7.25    0.89
   7   6   3    7.46    0.83
   7  -6   3    7.97    0.85
  -7   6  -4   -0.61    0.34
   7   6   4   -0.01    0.38
   7  -6   4    0.00    0.43
   7   6   5    1.22    0.48
  -7   6  -5    2.89    0.67
   7  -6   5    1.89    0.60
   7   6   6    0.91    0.48
  -7   6  -6    0.73    0.50
   7  -6   6    0.49    0.51
  -7   6  -7   17.12    1.28
   7   6   7   16.14    1.09
   7  -6   7   17.31    1.31
  -7   6  -8    0.28    0.52
   7   6   8    1.11    0.51
   7  -6   8    1.81    0.65
   7   7  -5    1.79    0.65
  -7   7   5    1.16    0.50
   7  -7  -5    0.21    0.56
  -7  -7   5    0.59    0.53
  -7   7   4   -0.53    0.41
   7   7  -4   -0.26    0.45
   7  -7  -4   -0.36    0.49
  -7  -7   4   -0.07    0.47
  -7   7   3    0.77    0.50
   7   7  -3    0.42    0.51
  -7  -7   3    0.45    0.53
   7   7  -2    1.82    0.58
  -7   7   2    0.59    0.45
  -7  -7   2    0.53    0.53
  -7   7   1    3.46    0.69
   7   7  -1    1.50    0.55
  -7  -7   1    2.58    0.65
   7   7   0    0.34    0.40
  -7   7   0   -0.35    0.43
   7   7   1    0.48    0.46
  -7   7  -1    1.01    0.53
  -7   7  -2    0.22    0.45
   7   7   2   -0.28    0.40
   7   7   3    0.21    0.43
   7   7   3    0.14    0.42
  -7   7  -3    0.12    0.41
   7   7   4    2.90    0.65
   7   7   4    1.68    0.59
  -7   7  -4    3.14    0.68
   7   7   5    3.71    0.73
   7   7   5    4.74    0.78
  -7   7  -5    3.90    0.84
   7  -7   5    5.27    0.86
   8   0 -12    3.36    0.78
  -8   0  11   -0.05    0.26
   8   0 -11    0.51    0.53
   8   0 -10   -0.85    0.45
  -8   0  10    0.26    0.28
   8   0 -10    0.69    0.46
   8   0  -9    0.20    0.39
  -8   0   9   -0.17    0.21
   8   0  -9    0.00    0.44
  -8   0   8   20.10    0.82
   8   0  -8   17.53    1.08
   8   0  -8   18.85    1.12
   8   0  -7   -0.11    0.35
  -8   0   7    0.09    0.22
   8   0  -7    0.45    0.32
   8   0  -6    2.22    0.46
  -8   0   6    2.22    0.32
   8   0  -6    1.95    0.47
  -8   0   5   -0.02    0.20
   8   0  -5   -0.18    0.24
   8   0  -5   -0.05    0.26
   8   0  -5    0.07    0.33
   8   0  -5   -0.06    0.12
   8   0  -4  103.75    2.81
  -8   0   4  104.74    2.61
   8   0  -4  103.63    2.73
   8   0  -4  105.32    2.50
   8   0  -3   -0.26    0.21
   8   0  -3    0.06    0.16
  -8   0   3   -0.22    0.18
  -8   0   2  255.34    5.83
   8   0  -2  258.15    5.77
   8   0  -2  259.11    5.97
  -8   0   1   -0.24    0.19
   8   0  -1   -0.16    0.18
   8   0   0  220.33    4.99
  -8   0   0  215.37    5.03
  -8   0  -1    0.18    0.21
   8   0   1   -0.18    0.19
  -8   0  -2   29.89    1.10
   8   0   2   28.02    1.07
  -8   0  -2   28.42    0.94
   8   0   3   -0.05    0.21
  -8   0  -3    0.02    0.22
  -8   0  -3    0.25    0.21
  -8   0  -4   85.29    2.35
  -8   0  -4   85.54    2.13
   8   0   4   82.46    2.33
  -8   0  -5    0.02    0.23
   8   0   5   -0.20    0.24
  -8   0  -5    0.06    0.24
   8   0   6   13.21    0.84
  -8   0  -6   12.27    0.77
  -8   0  -6   11.74    0.73
   8   0   7   -0.22    0.28
  -8   0  -7    0.27    0.27
  -8   0  -7   -0.22    0.24
   8   0   8   -0.06    0.31
   8   0   9   -0.34    0.34
  -8   0 -10   35.96    1.78
   8   0  10   33.29    1.53
  -8   0 -11   -0.60    0.50
   8   0  11   -0.50    0.41
  -8   0 -12   -0.22    0.56
   8   0  12   -0.62    0.42
   8   1 -12    4.26    0.79
  -8  -1  12    3.14    0.55
   8  -1 -12    3.12    0.84
   8  -1 -12    3.58    0.81
   8   1 -11    0.67    0.57
  -8  -1  11    0.61    0.37
   8  -1 -11    0.25    0.58
   8  -1 -11    0.76    0.56
   8   1 -10    0.21    0.50
   8  -1 -10    0.05    0.50
  -8  -1  10    0.28    0.31
   8  -1 -10    0.64    0.49
   8   1  -9    8.44    0.85
  -8   1   9    7.40    0.49
   8  -1  -9    7.27    0.86
  -8  -1   9    7.51    0.64
   8  -1  -9    7.15    0.89
   8   1  -8    8.17    0.79
  -8   1   8    8.49    0.52
   8   1  -8    8.38    0.79
   8  -1  -8    7.70    0.88
   8  -1  -8    7.83    0.83
  -8  -1   8    7.97    0.63
  -8   1   7    0.40    0.21
   8   1  -7    0.32    0.35
   8   1  -7    0.70    0.33
   8  -1  -7    0.43    0.43
   8  -1  -7    0.73    0.38
  -8  -1   7    0.59    0.29
  -8   1   6   20.29    0.78
   8   1  -6   20.44    0.97
   8   1  -6   20.19    1.02
   8   1  -6   22.91    0.98
   8  -1  -6   22.02    1.10
  -8  -1   6   19.75    0.90
   8  -1  -6   20.29    1.09
   8   1  -5    0.28    0.19
   8   1  -5   -0.28    0.27
   8   1  -5    0.39    0.25
   8   1  -5    0.03    0.27
  -8   1   5   -0.07    0.18
   8  -1  -5   -0.16    0.26
   8  -1  -5    0.05    0.27
  -8  -1   5   -0.07    0.21
   8   1  -4    1.80    0.38
   8   1  -4    1.92    0.32
  -8   1   4    2.56    0.31
   8   1  -4    2.02    0.30
  -8  -1   4    1.66    0.33
   8  -1  -4    2.28    0.43
  -8   1   3    6.39    0.48
   8   1  -3    6.22    0.58
   8   1  -3    6.50    0.47
   8   1  -3    6.31    0.46
   8  -1  -3    6.07    0.39
   8  -1  -3    6.59    0.60
  -8  -1   3    6.52    0.53
   8   1  -2  169.02    3.88
  -8   1   2  160.32    3.84
   8  -1  -2  164.01    3.75
   8  -1  -2  163.96    4.00
  -8  -1   2  159.46    3.90
   8   1  -1  164.09    3.86
  -8   1   1  162.24    3.85
   8  -1  -1  163.54    3.94
   8  -1  -1  160.02    3.78
  -8  -1   1  160.73    3.89
   8   1   0   46.20    1.40
  -8   1   0   44.51    1.40
  -8  -1   0   44.24    1.41
   8  -1   0   44.43    1.35
   8   1   1   91.32    2.40
  -8   1  -1   90.25    2.41
  -8   1  -1   90.52    2.19
  -8  -1  -1   91.12    2.42
   8  -1   1   92.85    2.38
  -8   1  -2   10.31    0.66
  -8   1  -2   10.84    0.60
   8   1   2    9.45    0.64
   8  -1   2    9.25    0.61
  -8  -1  -2    7.86    0.62
  -8   1  -3   16.84    0.84
   8   1   3   16.11    0.82
  -8   1  -3   19.31    0.78
   8  -1   3   18.03    0.85
  -8  -1  -3   17.41    0.73
  -8  -1  -3   18.08    0.87
  -8   1  -4   18.80    0.93
  -8   1  -4   19.63    0.83
   8   1   4   18.46    0.90
   8  -1   4   19.41    0.95
  -8  -1  -4   19.64    0.79
  -8  -1  -4   18.80    0.90
  -8   1  -5    0.85    0.31
  -8   1  -5    1.15    0.33
   8   1   5    0.35    0.31
  -8  -1  -5    0.69    0.28
   8  -1   5    1.16    0.34
  -8  -1  -5    1.05    0.28
  -8   1  -6    0.22    0.29
  -8   1  -6    0.45    0.30
   8   1   6   -0.28    0.28
  -8  -1  -6    0.16    0.25
   8  -1   6   -0.42    0.29
  -8  -1  -6    0.22    0.26
   8   1   7    0.02    0.31
  -8   1  -7    0.14    0.27
  -8   1  -7   -0.05    0.28
   8  -1   7   -0.08    0.30
  -8  -1  -7    0.01    0.26
  -8  -1  -7    0.42    0.28
   8   1   8    7.71    0.76
  -8   1  -8    8.39    0.76
  -8  -1  -8    7.37    0.87
   8  -1   8    8.68    0.83
   8   1   9   12.65    0.95
   8  -1   9   12.49    0.97
  -8  -1  -9   13.51    1.10
   8   1  10    4.54    0.71
   8  -1  10    4.87    0.71
  -8  -1 -10    4.92    0.85
   8   1  11    1.89    0.55
  -8  -1 -11    2.35    0.73
   8  -1  11    1.90    0.56
  -8   1 -12    4.85    0.92
   8   1  12    3.59    0.73
  -8  -1 -12    4.80    0.96
   8  -1  12    4.41    0.77
   8   2 -12    2.21    0.68
   8  -2 -12    2.05    0.75
   8  -2 -12    1.02    0.70
  -8  -2  12    1.49    0.50
   8   2 -11    3.35    0.77
   8  -2 -11    4.47    0.87
   8  -2 -11    4.47    0.85
  -8  -2  11    4.99    0.66
   8   2 -10    3.67    0.66
   8  -2 -10    2.76    0.72
   8  -2 -10    2.45    0.67
  -8  -2  10    3.64    0.57
   8   2  -9   21.90    1.19
  -8  -2   9   22.68    1.12
   8  -2  -9   20.33    1.33
   8  -2  -9   22.38    1.40
   8   2  -8    7.08    0.73
   8  -2  -8    7.99    0.87
  -8  -2   8    9.57    0.74
   8  -2  -8    7.58    0.91
  -8   2   7   10.37    0.51
   8   2  -7   12.02    0.80
  -8  -2   7   12.17    0.80
   8  -2  -7   11.33    0.94
   8  -2  -7   11.57    0.98
  -8   2   6   10.11    0.52
   8   2  -6    9.80    0.68
   8   2  -6   10.22    0.73
   8   2  -6    8.42    0.62
   8  -2  -6   10.91    0.84
  -8  -2   6    9.82    0.70
   8   2  -5    0.00    0.26
  -8   2   5    0.39    0.21
   8   2  -5    0.14    0.22
   8   2  -5    0.93    0.32
   8   2  -5    0.68    0.26
   8  -2  -5   -0.05    0.32
  -8  -2   5    0.15    0.26
   8   2  -4    1.70    0.32
   8   2  -4    2.44    0.30
   8   2  -4    1.40    0.32
  -8   2   4    2.46    0.31
   8   2  -4    2.26    0.39
  -8  -2   4    2.33    0.40
   8  -2  -4    2.21    0.45
  -8   2   3   50.55    1.46
   8   2  -3   48.07    1.32
   8   2  -3   51.70    1.58
   8   2  -3   51.90    1.59
   8  -2  -3   52.21    1.68
  -8  -2   3   50.07    1.59
   8  -2  -3   47.80    1.29
   8   2  -2   38.16    1.04
   8   2  -2   41.07    1.32
  -8   2   2   39.41    1.26
   8  -2  -2   39.08    1.36
  -8  -2   2   40.74    1.37
   8  -2  -2   38.53    1.15
  -8   2   1   41.68    1.36
   8   2  -1   44.28    1.41
   8  -2  -1   42.96    1.29
   8  -2  -1   43.34    1.41
  -8  -2   1   41.30    1.40
  -8   2   0  205.61    4.82
  -8   2   0  198.48    4.37
   8   2   0  206.91    4.81
   8  -2   0  204.36    4.72
   8  -2   0  202.84    4.80
  -8  -2   0  204.39    4.84
  -8   2  -1   20.12    0.80
  -8   2  -1   22.04    0.95
   8   2   1   19.80    0.90
  -8  -2  -1   20.20    0.90
   8  -2   1   20.66    0.89
   8   2   2   54.43    1.71
  -8   2  -2   56.16    1.57
  -8   2  -2   55.26    1.75
   8  -2   2   57.84    1.73
  -8  -2  -2   56.19    1.72
  -8   2  -3    7.97    0.60
   8   2   3    7.13    0.63
  -8   2  -3    7.63    0.67
  -8  -2  -3    7.70    0.53
   8  -2   3    6.55    0.60
  -8  -2  -3    7.40    0.60
  -8   2  -4   12.64    0.80
  -8   2  -4   12.60    0.73
   8   2   4   13.07    0.81
  -8  -2  -4   13.41    0.76
  -8  -2  -4   12.48    0.76
   8  -2   4   12.52    0.79
  -8  -2  -4   12.82    0.63
  -8   2  -5    5.13    0.61
  -8   2  -5    6.15    0.60
   8   2   5    7.08    0.65
   8  -2   5    5.59    0.62
  -8  -2  -5    7.32    0.66
  -8  -2  -5    6.88    0.61
  -8  -2  -5    6.59    0.52
  -8   2  -6    0.19    0.30
  -8   2  -6    0.23    0.30
   8   2   6   -0.10    0.30
  -8  -2  -6    0.20    0.27
  -8  -2  -6    0.28    0.24
  -8  -2  -6    0.30    0.34
   8  -2   6    0.33    0.33
  -8   2  -7    2.57    0.50
   8   2   7    2.71    0.48
  -8  -2  -7    2.69    0.39
   8  -2   7    2.02    0.49
  -8  -2  -7    2.80    0.57
   8   2   8   19.24    1.09
  -8   2  -8   19.42    1.09
   8  -2   8   20.27    1.15
  -8  -2  -8   20.55    1.27
   8   2   9    1.11    0.46
   8  -2   9    0.10    0.41
  -8  -2  -9    1.77    0.61
   8   2  10   23.59    1.27
   8  -2  10   21.72    1.32
  -8  -2 -10   25.00    1.51
   8   2  11    4.43    0.71
   8  -2  11    5.25    0.83
  -8  -2 -11    3.67    0.87
   8   2  12    7.20    0.90
  -8  -2 -12    3.93    0.91
   8  -2  12    4.08    0.81
   8  -3 -11    0.81    0.58
  -8  -3  11    0.36    0.40
   8  -3 -11   -0.26    0.62
  -8  -3  10    5.24    0.71
   8  -3 -10    4.50    0.91
   8  -3 -10    4.67    0.85
  -8  -3   9   16.20    1.03
   8  -3  -9   16.69    1.26
   8  -3  -9   18.63    1.36
  -8  -3   8    7.87    0.78
   8  -3  -8    7.38    0.92
  -8   3   7   14.50    0.61
  -8  -3   7   14.36    0.93
   8  -3  -7   13.32    1.06
  -8   3   6    6.66    0.49
   8   3  -6    7.87    0.67
   8   3  -6    7.76    0.71
  -8  -3   6    6.90    0.70
   8  -3  -6    7.49    0.83
   8   3  -5    0.98    0.32
  -8   3   5    0.99    0.26
   8   3  -5    0.60    0.31
  -8  -3   5    1.35    0.39
   8   3  -4    0.54    0.27
  -8   3   4    0.33    0.24
   8   3  -4    0.96    0.34
  -8  -3   4    0.04    0.29
   8   3  -3    0.35    0.28
  -8   3   3    0.22    0.25
   8   3  -3    0.49    0.28
  -8  -3   3    0.49    0.30
  -8   3   2    9.29    0.56
   8   3  -2    9.81    0.68
  -8   3   2    8.65    0.63
   8  -3  -2    8.05    0.53
   8  -3  -2    8.26    0.72
  -8  -3   2   10.38    0.74
   8   3  -1  125.87    3.23
  -8   3   1  119.06    3.15
  -8   3   1  119.36    2.82
   8  -3  -1  122.36    3.18
  -8  -3   1  127.69    3.26
   8  -3  -1  125.04    3.03
   8   3   0  114.40    2.98
  -8   3   0  111.35    2.61
  -8   3   0  110.17    2.94
   8  -3   0  107.91    2.86
   8  -3   0  110.73    2.83
  -8  -3   0  111.57    2.97
  -8   3  -1    0.83    0.27
  -8   3  -1    1.00    0.34
   8   3   1    0.74    0.33
   8  -3   1    0.96    0.30
  -8  -3  -1    0.84    0.33
   8  -3   1    1.43    0.34
   8   3   2    0.76    0.31
  -8   3  -2    0.84    0.29
  -8   3  -2    0.83    0.33
   8  -3   2    0.68    0.31
   8  -3   2    0.44    0.25
  -8  -3  -2    0.62    0.20
  -8  -3  -2    0.66    0.31
   8   3   3   20.36    1.00
  -8   3  -3   20.01    1.06
  -8   3  -3   23.34    0.95
  -8  -3  -3   20.41    0.83
  -8  -3  -3   20.18    0.98
   8  -3   3   21.18    1.05
  -8   3  -4    0.40    0.34
   8   3   4    0.05    0.31
  -8   3  -4    0.37    0.30
  -8  -3  -4    0.09    0.29
  -8  -3  -4   -0.24    0.19
  -8  -3  -4    0.99    0.32
   8  -3   4    0.24    0.31
  -8   3  -5   -0.03    0.34
   8   3   5    0.35    0.33
  -8   3  -5    0.29    0.32
   8  -3   5    0.40    0.35
  -8  -3  -5    0.11    0.20
  -8  -3  -5    0.04    0.27
  -8  -3  -5    0.14    0.31
   8   3   6    0.34    0.34
  -8   3  -6    0.36    0.36
  -8  -3  -6    0.08    0.35
  -8  -3  -6    0.27    0.24
   8  -3   6    0.26    0.35
  -8   3  -7    8.55    0.86
   8   3   7    9.21    0.81
  -8  -3  -7    7.48    0.56
  -8  -3  -7    7.38    0.81
   8  -3   7    8.88    0.87
  -8   3  -8    3.62    0.61
   8   3   8    4.21    0.62
  -8  -3  -8    3.98    0.70
   8  -3   8    4.75    0.71
   8   3   9    1.03    0.46
  -8   3  -9    1.74    0.49
  -8  -3  -9    0.69    0.58
   8  -3   9    1.71    0.51
   8   3  10   -0.72    0.36
   8  -3  10   -0.85    0.33
  -8  -3 -10    0.70    0.64
   8   3  11    0.85    0.50
   8  -3  11    1.02    0.54
  -8  -3 -11    0.44    0.68
   8  -4 -10    7.71    1.07
  -8  -4  10    7.96    0.92
  -8  -4   9   25.34    1.37
   8  -4  -9   26.15    1.55
   8  -4  -8    9.83    1.09
  -8  -4   8   11.52    0.95
  -8   4   7    0.33    0.24
   8  -4  -7    0.87    0.51
  -8  -4   7    0.51    0.40
   8   4  -6    7.17    0.74
  -8   4   6    7.55    0.58
   8  -4  -6    7.10    0.86
  -8  -4   6    5.99    0.72
   8   4  -5   -0.26    0.30
  -8   4   5   -0.11    0.24
   8   4  -5   -0.05    0.23
  -8  -4   5    0.30    0.32
  -8   4   4    3.08    0.43
   8   4  -4    3.76    0.45
   8   4  -4    3.07    0.53
  -8   4   4    3.77    0.38
  -8  -4   4    3.37    0.56
  -8   4   3   12.37    0.78
   8   4  -3   12.15    0.71
  -8   4   3   12.70    0.64
   8   4  -3   11.85    0.83
   8   4  -3   12.23    0.87
  -8  -4   3   12.02    0.85
   8   4  -2    4.36    0.57
  -8   4   2    4.94    0.55
  -8   4   2    4.83    0.44
  -8  -4   2    4.74    0.61
   8   4  -1    2.78    0.47
  -8   4   1    1.64    0.32
  -8   4   1    1.60    0.40
  -8  -4   1    1.44    0.43
   8  -4  -1    1.63    0.34
  -8   4   0    4.37    0.44
   8   4   0    4.21    0.55
  -8   4   0    3.84    0.54
   8  -4   0    3.33    0.45
   8  -4   0    3.29    0.45
  -8  -4   0    3.50    0.52
  -8   4  -1   18.02    1.01
   8   4   1   18.76    0.98
  -8   4  -1   16.49    0.82
  -8  -4  -1   16.11    0.95
   8  -4   1   15.65    0.91
   8  -4   1   17.59    0.82
   8   4   2   51.60    1.82
  -8   4  -2   52.21    1.62
  -8   4  -2   53.96    1.91
   8  -4   2   55.10    1.61
  -8  -4  -2   56.72    1.83
   8  -4   2   56.68    1.84
  -8   4  -3   18.03    0.94
   8   4   3   20.38    1.04
  -8   4  -3   19.54    1.12
   8  -4   3   19.35    1.06
   8  -4   3   18.50    0.81
  -8  -4  -3   20.35    1.02
  -8   4  -4    1.71    0.41
   8   4   4    1.41    0.44
  -8   4  -4    1.06    0.42
  -8  -4  -4    1.91    0.36
  -8  -4  -4    1.65    0.39
   8  -4   4    1.49    0.44
   8   4   5    0.76    0.37
  -8   4  -5    0.53    0.38
   8  -4   5    0.66    0.40
  -8  -4  -5    1.02    0.36
  -8   4  -6    4.65    0.72
   8   4   6    3.55    0.56
   8  -4   6    4.54    0.69
  -8  -4  -6    5.06    0.63
   8   4   7   13.57    0.94
  -8   4  -7   13.18    1.05
   8  -4   7   14.75    1.08
  -8  -4  -7   12.74    0.99
   8   4   8    9.32    0.86
  -8   4  -8   10.15    1.01
  -8  -4  -8   10.62    1.03
   8  -4   8   11.24    1.07
  -8   4  -9    5.71    0.82
   8   4   9    5.24    0.70
   8  -4   9    5.59    0.81
  -8  -4  -9    5.62    0.88
   8   4  10   -0.23    0.39
   8  -4  10   -0.11    0.43
  -8  -4 -10    0.35    0.58
   8  -5  -9    0.26    0.55
  -8  -5   9    1.02    0.52
  -8  -5   8    0.57    0.43
   8  -5  -8    0.03    0.49
  -8  -5   7   -0.23    0.35
   8  -5  -7   -0.39    0.44
  -8   5   6    0.33    0.31
   8   5  -6    0.37    0.43
  -8  -5   6    0.86    0.45
   8  -5  -6    0.39    0.47
  -8   5   5    2.77    0.47
   8   5  -5    3.80    0.64
  -8  -5   5    3.36    0.61
   8  -5  -5    2.97    0.65
  -8   5   4    3.41    0.54
   8   5  -4    4.49    0.68
  -8  -5   4    4.90    0.71
  -8   5   3    9.68    0.78
   8   5  -3   10.09    0.94
  -8  -5   3   10.10    0.92
   8   5  -2    8.75    0.85
  -8   5   2    9.57    0.78
   8   5  -2    8.06    0.81
  -8  -5   2    9.25    0.89
  -8   5   1    1.33    0.32
  -8   5   1    1.41    0.42
   8   5  -1    0.92    0.41
   8   5  -1    0.04    0.37
  -8  -5   1    0.78    0.42
  -8   5   0   16.03    1.02
  -8   5   0   17.58    0.84
   8   5   0   16.75    1.02
  -8  -5   0   15.47    1.04
   8   5   1    8.59    0.84
  -8   5  -1    9.27    0.70
  -8   5  -1    8.73    0.86
   8  -5   1    8.86    0.79
  -8  -5  -1    9.94    0.87
   8   5   2   40.50    1.63
  -8   5  -2   38.82    1.70
  -8  -5  -2   42.29    1.61
   8  -5   2   39.93    1.57
  -8   5  -3    6.29    0.76
   8   5   3    3.79    0.60
   8  -5   3    3.74    0.60
  -8   5  -4    0.95    0.48
   8   5   4    1.84    0.49
   8  -5   4    1.61    0.49
  -8   5  -5    2.55    0.60
   8   5   5    3.11    0.57
   8  -5   5    1.97    0.53
   8   5   6    0.00    0.40
  -8   5  -6    0.47    0.48
   8  -5   6   -0.12    0.39
  -8   5  -7    5.21    0.80
   8   5   7    3.86    0.65
   8  -5   7    6.69    0.88
  -8   5  -8    1.72    0.60
   8   5   8    1.55    0.53
   8  -5   8    2.00    0.63
  -8   5  -9    2.36    0.66
   8   5   9    1.39    0.52
   8  -5   9    0.34    0.50
   8  -6  -7    0.46    0.58
  -8  -6   7    0.44    0.48
   8   6  -6   -0.03    0.47
  -8   6   6    0.26    0.39
   8  -6  -6    0.84    0.59
  -8  -6   6    0.22    0.44
  -8   6   5    1.06    0.46
   8   6  -5    1.08    0.54
   8  -6  -5    1.16    0.57
  -8  -6   5    0.93    0.51
  -8   6   4    0.05    0.38
   8   6  -4    0.24    0.45
  -8  -6   4    0.09    0.44
  -8   6   3   12.90    0.98
   8   6  -3   13.25    1.04
  -8  -6   3   14.11    1.10
  -8   6   2    0.17    0.42
   8   6  -2   -0.25    0.39
  -8  -6   2    0.01    0.44
  -8   6   1    0.39    0.46
   8   6  -1    1.75    0.55
  -8  -6   1    1.67    0.55
   8   6   0    0.13    0.38
  -8   6   0   -0.39    0.37
   8   6   0    0.14    0.38
  -8  -6   0    0.24    0.44
   8   6   1   11.97    0.96
   8   6   1   11.72    0.95
  -8   6  -1   10.81    1.04
  -8  -6  -1   11.89    1.05
   8   6   2    1.71    0.52
  -8   6  -2    0.22    0.41
   8   6   3    9.35    0.93
  -8   6  -3    9.48    1.02
   8  -6   3    8.60    0.92
  -8   6  -4    0.51    0.48
   8   6   4    1.01    0.49
   8  -6   4    1.55    0.54
   8   6   5   -0.09    0.39
  -8   6  -5    0.12    0.44
   8  -6   5   -0.68    0.43
  -8   6  -6    3.19    0.71
   8   6   6    1.40    0.53
   8  -6   6    1.86    0.63
   8   6   7   -0.48    0.39
  -8   6  -7   -0.48    0.44
   8  -6   7    0.04    0.50
  -8   7   5    2.12    0.59
   8   7  -5    3.40    0.76
  -8  -7   5    1.78    0.66
   8  -7  -5    3.14    0.79
   8   7  -4    2.17    0.67
  -8   7   4    3.83    0.68
   8  -7  -4    2.87    0.73
  -8  -7   4    2.89    0.75
  -8   7   3    0.42    0.48
   8   7  -3    1.17    0.54
  -8  -7   3    2.15    0.68
   8   7  -2    0.10    0.49
  -8   7   2    0.42    0.46
  -8  -7   2    0.37    0.51
   8   7  -1   36.42    1.78
  -8   7   1   33.49    1.70
  -8  -7   1   38.82    1.82
   8   7   0   -0.16    0.41
  -8   7   0    0.93    0.52
   8   7   1    0.32    0.42
  -8   7  -1    0.13    0.48
  -8   7  -2    0.21    0.42
   8   7   2    0.02    0.41
   8   7   2    0.10    0.42
   8   7   3    0.54    0.50
   8   7   3    0.17    0.47
  -8   7  -3    0.60    0.51
   8   7   4   -0.03    0.45
   8   7   4    0.71    0.52
  -8   7  -4    1.31    0.57
   9   0 -12   -0.13    0.55
   9   0 -11    0.36    0.48
  -9   0  11    0.41    0.31
   9   0 -11   -0.70    0.47
  -9   0  10    6.41    0.57
   9   0 -10    6.00    0.87
   9   0 -10    5.07    0.78
  -9   0   9    0.17    0.26
   9   0  -9   -0.25    0.48
   9   0  -9    0.78    0.43
   9   0  -8    2.23    0.52
   9   0  -8    2.68    0.61
  -9   0   8    1.81    0.34
  -9   0   7    0.05    0.22
   9   0  -7    0.13    0.32
   9   0  -7    0.32    0.38
   9   0  -6  100.46    2.86
  -9   0   6   97.21    2.56
   9   0  -6   99.64    2.90
   9   0  -6  104.18    2.85
   9   0  -5   -0.18    0.25
  -9   0   5    0.22    0.22
   9   0  -5   -0.67    0.24
  -9   0   4   60.84    1.76
   9   0  -4   63.36    1.97
   9   0  -4   61.96    1.65
   9   0  -3   -0.20    0.23
   9   0  -3   -0.17    0.17
  -9   0   3   -0.05    0.20
   9   0  -2    1.11    0.27
  -9   0   2    1.74    0.33
   9   0  -2    1.40    0.34
  -9   0   1    0.08    0.23
   9   0  -1    0.20    0.20
  -9   0   0   23.70    0.96
   9   0   0   25.08    0.96
   9   0   1    0.56    0.25
  -9   0  -1   -0.04    0.22
   9   0   2   27.35    1.07
  -9   0  -2   27.61    0.96
  -9   0  -2   26.57    1.08
   9   0   3    0.01    0.24
  -9   0  -3    0.21    0.25
  -9   0  -3   -0.08    0.21
  -9   0  -4  112.62    3.00
   9   0   4  111.47    3.00
  -9   0  -4  112.80    2.73
   9   0   5    0.35    0.30
  -9   0  -5   -0.39    0.23
  -9   0  -5    0.23    0.26
   9   0   6   17.99    0.98
  -9   0  -6   14.74    0.88
  -9   0  -6   15.45    0.82
   9   0   7   -0.38    0.30
  -9   0  -7   -0.15    0.26
  -9   0  -7   -0.30    0.28
  -9   0  -8    3.59    0.52
   9   0   8    4.19    0.62
   9   0   9   -0.05    0.37
   9   0  10    5.74    0.77
  -9   0 -10    3.79    0.78
   9   0  11    0.06    0.44
  -9   0 -11   -0.19    0.55
   9   0  12    1.41    0.60
  -9   0 -12    1.11    0.72
   9   1 -12    0.27    0.55
   9  -1 -12    0.34    0.65
  -9  -1  12    0.51    0.38
   9  -1 -12    0.06    0.55
   9   1 -11    3.74    0.76
   9  -1 -11    2.95    0.73
  -9  -1  11    3.48    0.52
   9  -1 -11    1.99    0.72
   9   1 -10    1.13    0.57
   9  -1 -10    1.90    0.64
  -9  -1  10    1.73    0.41
   9  -1 -10    1.88    0.64
   9   1  -9   18.26    1.13
  -9   1   9   19.81    0.80
   9   1  -9   18.73    1.16
   9  -1  -9   21.52    1.30
  -9  -1   9   20.57    0.99
   9  -1  -9   17.80    1.23
   9   1  -8    2.22    0.50
   9   1  -8    1.56    0.50
  -9   1   8    3.02    0.35
   9  -1  -8    2.10    0.54
   9  -1  -8    1.92    0.58
  -9  -1   8    2.24    0.42
   9   1  -7   40.82    1.53
  -9   1   7   40.52    1.25
   9   1  -7   39.80    1.51
  -9  -1   7   43.13    1.42
   9  -1  -7   40.83    1.65
   9  -1  -7   40.35    1.65
   9   1  -6   23.00    1.12
   9   1  -6   23.63    1.04
  -9   1   6   23.22    0.88
   9   1  -6   21.43    1.04
  -9  -1   6   22.10    0.98
   9  -1  -6   23.49    1.18
   9   1  -5    0.72    0.34
   9   1  -5    1.14    0.27
   9   1  -5    1.13    0.31
  -9   1   5    0.67    0.25
   9  -1  -5    0.47    0.35
   9  -1  -5    1.49    0.41
  -9  -1   5    0.78    0.29
   9   1  -4    5.80    0.48
   9   1  -4    7.34    0.66
  -9   1   4    7.21    0.53
   9   1  -4    8.24    0.58
  -9  -1   4    7.63    0.60
   9  -1  -4    6.94    0.69
   9   1  -3    4.26    0.44
   9   1  -3    3.85    0.50
  -9   1   3    3.77    0.42
   9  -1  -3    3.73    0.35
  -9  -1   3    2.72    0.41
   9  -1  -3    3.52    0.51
  -9   1   2   10.27    0.64
   9   1  -2   10.35    0.63
   9  -1  -2    9.31    0.54
   9  -1  -2    9.92    0.68
  -9  -1   2   10.63    0.68
   9   1  -1    3.49    0.42
  -9   1   1    3.55    0.43
   9  -1  -1    3.41    0.38
  -9  -1   1    3.38    0.43
   9  -1  -1    3.54    0.46
   9   1   0   30.20    1.12
  -9   1   0   28.62    1.12
  -9  -1   0   30.71    1.16
   9  -1   0   30.91    1.10
   9   1   1    2.38    0.39
  -9   1  -1    3.09    0.37
  -9   1  -1    2.40    0.39
  -9  -1  -1    2.33    0.39
   9  -1   1    2.53    0.38
  -9   1  -2    0.55    0.25
  -9   1  -2    0.88    0.29
   9   1   2   -0.11    0.22
   9  -1   2    0.57    0.27
  -9  -1  -2    0.25    0.26
  -9   1  -3    7.85    0.65
  -9   1  -3    7.55    0.58
   9   1   3    7.27    0.64
   9  -1   3    9.00    0.66
  -9  -1  -3    7.57    0.56
  -9  -1  -3    8.65    0.66
   9   1   4   -0.35    0.25
  -9   1  -4    0.24    0.26
  -9   1  -4    0.03    0.26
   9  -1   4    0.27    0.27
  -9  -1  -4   -0.50    0.23
  -9  -1  -4   -0.02    0.22
   9   1   5   21.60    1.08
  -9   1  -5   21.21    1.07
  -9   1  -5   21.83    0.99
   9  -1   5   24.18    1.12
  -9  -1  -5   21.17    1.02
  -9  -1  -5   22.89    0.93
   9   1   6    0.20    0.33
  -9   1  -6   -0.22    0.27
  -9   1  -6   -0.17    0.27
  -9  -1  -6   -0.11    0.25
   9  -1   6    0.73    0.34
  -9  -1  -6    0.08    0.27
   9   1   7    8.23    0.79
  -9   1  -7    9.88    0.74
  -9   1  -7    8.19    0.75
  -9  -1  -7    9.02    0.68
  -9  -1  -7    9.06    0.75
   9  -1   7    7.97    0.79
   9   1   8   19.30    1.11
  -9   1  -8   17.92    1.04
   9  -1   8   18.42    1.11
  -9  -1  -8   16.70    1.14
  -9  -1  -8   17.73    0.92
   9   1   9    0.71    0.44
   9  -1   9    0.56    0.43
  -9  -1  -9    0.58    0.50
   9   1  10    0.34    0.42
   9  -1  10   -0.17    0.39
  -9  -1 -10    0.19    0.54
   9   1  11    9.38    1.00
   9  -1  11    7.77    0.94
  -9  -1 -11    7.64    1.06
   9   1  12    9.45    1.02
  -9   1 -12    8.88    1.19
   9  -1  12    9.82    1.07
  -9  -1 -12    8.14    1.16
   9  -2 -12   -0.08    0.56
  -9  -2  12    0.20    0.41
   9  -2 -12    0.03    0.63
   9  -2 -11    0.55    0.58
  -9  -2  11    1.55    0.47
   9  -2 -11    1.15    0.72
   9   2 -10   12.56    1.01
   9  -2 -10   11.89    1.21
   9  -2 -10   11.38    1.18
  -9  -2  10   11.84    0.88
   9   2  -9   60.01    2.04
  -9  -2   9   55.49    1.90
   9  -2  -9   57.71    2.28
   9  -2  -9   53.32    2.25
   9   2  -8   47.09    1.67
  -9   2   8   44.04    1.27
   9  -2  -8   47.49    1.95
  -9  -2   8   46.47    1.65
   9  -2  -8   42.91    1.91
  -9   2   7   37.37    1.15
   9   2  -7   40.61    1.43
  -9  -2   7   37.16    1.43
   9  -2  -7   39.41    1.66
   9   2  -6    2.20    0.37
   9   2  -6    2.37    0.42
  -9   2   6    2.60    0.32
   9   2  -6    2.35    0.45
  -9  -2   6    2.99    0.48
   9  -2  -6    2.51    0.53
  -9   2   5    2.66    0.36
   9   2  -5    2.42    0.45
   9   2  -5    2.71    0.36
   9   2  -5    2.88    0.41
  -9  -2   5    2.91    0.46
   9   2  -4    4.33    0.38
   9   2  -4    4.70    0.57
  -9   2   4    4.02    0.42
   9   2  -4    3.60    0.46
   9  -2  -4    4.27    0.59
  -9  -2   4    3.78    0.50
  -9   2   3   38.77    1.28
   9   2  -3   40.97    1.41
   9   2  -3   38.70    1.11
   9   2  -3   39.34    1.36
   9  -2  -3   38.34    1.46
   9  -2  -3   38.20    1.12
  -9  -2   3   38.12    1.39
   9   2  -2    2.71    0.40
  -9   2   2    2.83    0.38
   9  -2  -2    2.51    0.44
  -9  -2   2    3.50    0.46
   9  -2  -2    2.85    0.33
  -9   2   1    1.59    0.34
   9   2  -1    2.41    0.38
   9  -2  -1    1.02    0.34
  -9  -2   1    1.50    0.36
   9  -2  -1    1.37    0.28
  -9   2   0    1.58    0.34
   9   2   0    0.92    0.31
  -9   2   0    1.29    0.29
   9  -2   0    1.28    0.31
  -9  -2   0    1.00    0.33
   9  -2   0    1.03    0.32
  -9   2  -1   29.96    1.18
  -9   2  -1   28.99    1.04
   9   2   1   29.17    1.15
   9  -2   1   29.12    1.13
  -9  -2  -1   28.16    1.15
  -9   2  -2   25.45    0.96
  -9   2  -2   23.45    1.07
   9   2   2   24.94    1.05
  -9  -2  -2   24.12    1.06
   9  -2   2   22.42    1.01
  -9   2  -3  135.40    3.22
  -9   2  -3  133.96    3.53
   9   2   3  130.31    3.46
   9  -2   3  137.57    3.50
  -9  -2  -3  136.45    3.10
  -9  -2  -3  136.37    3.48
  -9   2  -4   66.33    1.86
   9   2   4   63.59    1.98
  -9   2  -4   59.90    2.00
  -9  -2  -4   64.14    1.97
  -9  -2  -4   62.94    1.70
   9  -2   4   62.40    2.01
   9   2   5   13.68    0.90
  -9   2  -5   15.58    0.94
  -9   2  -5   14.73    0.85
  -9  -2  -5   13.94    0.89
   9  -2   5   13.97    0.92
  -9  -2  -5   13.49    0.82
  -9  -2  -5   15.11    0.75
  -9   2  -6    6.74    0.73
  -9   2  -6    7.57    0.71
   9   2   6    5.43    0.65
   9  -2   6    6.05    0.68
  -9  -2  -6    5.94    0.62
  -9  -2  -6    5.99    0.69
  -9  -2  -6    6.69    0.56
  -9   2  -7    0.58    0.36
   9   2   7    1.18    0.42
  -9   2  -7    1.31    0.44
   9  -2   7    1.41    0.45
  -9  -2  -7    0.96    0.46
  -9  -2  -7    0.56    0.29
   9   2   8    2.53    0.54
  -9   2  -8    3.13    0.58
   9  -2   8    3.82    0.64
  -9  -2  -8    2.96    0.65
   9   2   9    1.89    0.53
   9  -2   9    2.84    0.59
  -9  -2  -9    2.13    0.65
   9   2  10    1.97    0.57
   9  -2  10    1.80    0.59
  -9  -2 -10    2.18    0.69
   9   2  11    3.69    0.70
   9  -2  11    3.18    0.72
  -9  -2 -11    2.33    0.76
   9  -3 -11   -0.21    0.55
  -9  -3  11    0.37    0.45
   9  -3 -10    4.74    0.86
  -9  -3  10    3.65    0.66
   9  -3  -9    3.19    0.71
  -9  -3   9    3.50    0.61
  -9  -3   8    2.09    0.50
   9  -3  -8    3.26    0.69
  -9   3   7   26.89    0.92
   9  -3  -7   26.26    1.43
  -9  -3   7   24.77    1.24
   9   3  -6    5.95    0.62
  -9   3   6    5.50    0.47
   9   3  -6    5.22    0.61
  -9  -3   6    5.81    0.67
   9  -3  -6    6.26    0.80
  -9   3   5    5.00    0.46
   9   3  -5    4.05    0.54
   9   3  -5    4.20    0.53
  -9  -3   5    3.56    0.53
   9   3  -4    4.19    0.51
   9   3  -4    2.50    0.44
   9   3  -4    3.36    0.49
  -9   3   4    2.64    0.39
  -9  -3   4    3.25    0.51
   9   3  -3    1.57    0.38
   9   3  -3    1.78    0.40
  -9   3   3    1.54    0.35
   9  -3  -3    2.32    0.48
  -9  -3   3    2.26    0.44
  -9   3   2   -0.35    0.22
   9   3  -2   -0.10    0.27
  -9   3   2   -0.15    0.22
  -9  -3   2   -0.11    0.28
   9  -3  -2    0.46    0.31
  -9   3   1   -0.08    0.27
   9   3  -1    0.02    0.25
  -9   3   1    0.06    0.23
   9  -3  -1   -0.26    0.26
  -9  -3   1   -0.16    0.26
   9  -3  -1   -0.18    0.20
  -9   3   0    0.17    0.25
  -9   3   0    0.17    0.28
   9   3   0    0.46    0.31
   9  -3   0    0.47    0.29
   9  -3   0    0.21    0.24
  -9  -3   0    0.19    0.30
  -9   3  -1   -0.20    0.23
   9   3   1   -0.17    0.25
  -9   3  -1    0.14    0.29
   9  -3   1   -0.16    0.23
   9  -3   1   -0.18    0.26
  -9  -3  -1   -0.55    0.24
  -9   3  -2   65.46    2.07
   9   3   2   62.41    1.99
  -9   3  -2   64.69    1.81
  -9  -3  -2   61.20    1.66
   9  -3   2   62.01    1.97
   9  -3   2   61.62    1.84
  -9  -3  -2   65.78    2.01
   9   3   3  170.30    4.37
  -9   3  -3  169.59    4.44
  -9   3  -3  176.80    4.03
  -9  -3  -3  171.50    4.33
   9  -3   3  177.75    4.37
  -9  -3  -3  173.11    4.19
  -9   3  -4   -0.31    0.28
  -9   3  -4    0.53    0.32
   9   3   4    0.69    0.36
  -9  -3  -4    0.03    0.22
  -9  -3  -4    0.25    0.29
  -9  -3  -4    0.33    0.29
   9  -3   4    0.58    0.37
  -9   3  -5  125.14    3.57
  -9   3  -5  132.72    3.27
   9   3   5  126.92    3.46
  -9  -3  -5  131.40    3.38
  -9  -3  -5  125.92    2.95
   9  -3   5  125.76    3.50
  -9  -3  -5  127.01    3.42
  -9   3  -6   31.04    1.31
  -9   3  -6   28.25    1.38
   9   3   6   31.70    1.36
  -9  -3  -6   31.85    1.35
   9  -3   6   27.31    1.36
  -9  -3  -6   30.66    1.05
   9   3   7   -0.11    0.36
  -9   3  -7    0.34    0.37
  -9  -3  -7   -0.38    0.40
  -9  -3  -7    0.07    0.22
   9  -3   7   -0.03    0.38
  -9   3  -8    0.83    0.45
   9   3   8    0.39    0.40
   9  -3   8   -0.58    0.38
  -9  -3  -8    0.37    0.48
   9   3   9    1.68    0.51
   9  -3   9    0.43    0.45
  -9  -3  -9    1.85    0.62
   9   3  10    8.16    0.89
   9  -3  10    9.50    1.02
  -9  -3 -10    8.41    1.05
   9   3  11    4.20    0.72
   9  -3  11    4.38    0.78
  -9  -3 -11    2.63    0.80
   9  -4 -10   10.02    1.20
  -9  -4  10    8.81    0.97
   9  -4  -9    8.23    1.07
  -9  -4   9    8.12    0.90
  -9  -4   8    2.78    0.60
   9  -4  -8    2.93    0.71
  -9   4   7    2.35    0.36
   9  -4  -7    2.96    0.67
  -9  -4   7    2.00    0.54
  -9   4   6   12.84    0.73
   9   4  -6   12.03    0.93
  -9  -4   6   13.42    0.95
   9  -4  -6   11.37    1.09
   9   4  -5    8.07    0.66
  -9   4   5    9.68    0.68
   9   4  -5   10.79    0.86
  -9  -4   5    9.31    0.87
   9   4  -4    6.19    0.71
  -9   4   4    6.65    0.51
   9   4  -4    6.96    0.63
  -9   4   4    6.76    0.62
  -9  -4   4    6.77    0.74
   9   4  -3    1.23    0.40
   9   4  -3    1.00    0.34
   9   4  -3    1.39    0.43
  -9   4   3    1.35    0.37
  -9   4   3    1.52    0.30
  -9  -4   3    1.04    0.40
   9   4  -2    0.35    0.33
  -9   4   2    0.10    0.31
  -9   4   2   -0.25    0.21
  -9  -4   2    0.25    0.32
  -9   4   1    2.39    0.37
   9   4  -1    1.82    0.44
  -9   4   1    1.23    0.38
   9  -4  -1    1.70    0.43
  -9  -4   1    2.12    0.47
   9   4   0    0.18    0.32
  -9   4   0    0.01    0.32
  -9   4   0    0.05    0.26
   9  -4   0   -0.10    0.27
   9  -4   0   -0.09    0.28
  -9  -4   0   -0.08    0.30
   9   4   1   77.31    2.41
  -9   4  -1   74.33    2.08
  -9   4  -1   76.60    2.43
   9  -4   1   78.65    2.23
  -9  -4  -1   80.42    2.41
   9  -4   1   82.53    2.34
   9   4   2   13.77    0.92
  -9   4  -2   14.22    0.81
  -9   4  -2   12.86    0.93
  -9  -4  -2   12.64    0.88
   9  -4   2   12.46    0.76
   9  -4   2   11.21    0.85
  -9   4  -3   87.37    2.39
  -9   4  -3   87.54    2.73
   9   4   3   84.18    2.60
   9  -4   3   86.52    2.33
  -9  -4  -3   88.13    2.57
   9  -4   3   88.77    2.63
   9   4   4   -0.16    0.31
  -9   4  -4    0.13    0.34
  -9   4  -4   -0.25    0.29
  -9  -4  -4   -0.04    0.31
   9  -4   4    0.20    0.39
   9   4   5    3.37    0.57
  -9   4  -5    2.89    0.58
   9  -4   5    3.79    0.62
   9   4   6    0.30    0.38
  -9   4  -6    0.96    0.48
  -9  -4  -6    1.54    0.46
   9  -4   6    1.60    0.53
   9   4   7   -0.02    0.37
  -9   4  -7    0.28    0.39
   9  -4   7    0.37    0.43
  -9  -4  -7    0.86    0.47
  -9   4  -8    0.79    0.47
   9   4   8    0.63    0.44
  -9  -4  -8    0.50    0.52
   9  -4   8    0.45    0.46
   9   4   9    0.06    0.39
  -9   4  -9   -0.20    0.41
   9  -4   9   -0.03    0.44
  -9  -4  -9    0.13    0.56
   9   4  10    1.79    0.55
   9  -4  10    0.92    0.55
  -9  -4 -10    1.10    0.70
  -9  -5   9    0.42    0.46
   9  -5  -9   -0.18    0.50
  -9  -5   8   25.92    1.43
   9  -5  -8   26.09    1.61
   9  -5  -7    0.34    0.52
  -9  -5   7    0.32    0.42
   9   5  -6    1.97    0.57
  -9   5   6    0.81    0.39
   9  -5  -6    1.27    0.59
  -9  -5   6    1.34    0.48
  -9   5   5    7.62    0.69
   9   5  -5    6.02    0.79
  -9  -5   5    8.99    0.93
  -9   5   4    1.37    0.41
   9   5  -4    0.96    0.46
  -9  -5   4    0.59    0.42
  -9   5   3    1.15    0.41
   9   5  -3    1.35    0.48
  -9  -5   3    0.88    0.44
  -9   5   2    3.18    0.56
   9   5  -2    3.10    0.60
   9   5  -2    2.62    0.54
  -9  -5   2    2.79    0.57
   9   5  -1    0.03    0.33
  -9   5   1    0.13    0.36
  -9   5   1    0.19    0.28
  -9  -5   1   -0.36    0.32
  -9   5   0   -0.01    0.28
  -9   5   0    0.37    0.38
   9   5   0   -0.42    0.30
  -9  -5   0    0.33    0.37
  -9   5  -1    0.82    0.35
   9   5   1    0.47    0.42
  -9   5  -1    1.38    0.48
  -9  -5  -1    0.54    0.40
   9   5   2    0.73    0.39
  -9   5  -2    0.10    0.38
  -9   5  -2    0.23    0.33
   9  -5   2    0.36    0.39
  -9  -5  -2    0.33    0.37
   9   5   3    4.00    0.61
  -9   5  -3    3.27    0.65
   9  -5   3    4.03    0.65
   9   5   4   12.24    0.94
  -9   5  -4   13.13    1.04
   9  -5   4   13.27    1.04
  -9   5  -5    2.86    0.66
   9   5   5    3.51    0.64
   9  -5   5    3.66    0.64
  -9   5  -6    0.89    0.50
   9   5   6    0.24    0.40
   9  -5   6    1.23    0.52
   9   5   7    4.66    0.69
  -9   5  -7    3.87    0.73
   9  -5   7    4.79    0.78
  -9   5  -8    4.77    0.82
   9   5   8    6.09    0.78
   9  -5   8    3.20    0.73
   9   5   9    1.69    0.55
  -9   5  -9    3.79    0.82
   9  -5   9    2.77    0.72
  -9  -6   7    9.85    1.07
   9  -6  -7    8.15    1.15
  -9   6   6    0.88    0.45
   9   6  -6    1.84    0.62
   9  -6  -6    0.98    0.61
  -9  -6   6    1.32    0.57
  -9   6   5    1.96    0.53
   9   6  -5    1.60    0.59
  -9  -6   5    1.82    0.58
   9  -6  -5    1.66    0.66
  -9   6   4    3.58    0.60
   9   6  -4    3.35    0.70
  -9  -6   4    3.60    0.70
  -9   6   3    4.16    0.66
   9   6  -3    3.23    0.66
  -9  -6   3    3.60    0.69
   9   6  -2    1.17    0.50
  -9   6   2    0.99    0.45
  -9  -6   2    0.97    0.52
   9   6  -1    0.70    0.44
   9   6  -1    1.76    0.55
  -9   6   1    1.74    0.55
  -9  -6   1    2.34    0.63
   9   6   0    1.70    0.55
  -9   6   0    1.80    0.54
   9   6   0    0.83    0.47
  -9  -6   0    1.67    0.54
  -9   6  -1    0.22    0.44
   9   6   1    0.70    0.44
  -9  -6  -1    0.02    0.43
  -9   6  -2    0.56    0.45
   9   6   2    0.24    0.40
  -9   6  -3   -0.02    0.40
   9   6   3    0.52    0.43
   9   6   4   -0.20    0.39
  -9   6  -4    0.24    0.44
   9  -6   4   -0.71    0.36
   9   6   5   14.76    1.11
  -9   6  -5   16.76    1.26
   9  -6   5   17.81    1.26
  -9   6  -6   -0.08    0.47
   9   6   6   -0.28    0.41
   9  -6   6   -0.05    0.50
   9   6   7    0.90    0.51
  -9   6  -7   -0.15    0.50
   9  -6   7    0.72    0.56
   9   7  -4    8.05    1.06
  -9   7   4    6.78    0.86
   9  -7  -4    6.93    1.02
  -9  -7   4    7.71    1.02
   9   7  -3   -0.21    0.50
  -9   7   3    0.57    0.51
  -9  -7   3   -0.09    0.51
   9   7  -2   -0.60    0.43
  -9   7   2   -0.65    0.41
  -9  -7   2    1.14    0.56
  -9   7   1   -0.05    0.47
   9   7  -1   -0.19    0.44
  -9  -7   1   -0.22    0.50
   9   7   0    3.37    0.71
  -9   7   0    3.21    0.74
  -9   7  -1    1.68    0.62
   9   7   1    1.50    0.54
  -9   7  -2    5.66    0.87
   9   7   2    3.10    0.66
   9   7   2    3.23    0.69
   9   7   3   -0.43    0.42
  -9   7  -3   -0.38    0.42
   9   7   3    0.21    0.48
  -9   7  -4   -0.37    0.43
   9   7   4   -0.05    0.49
   9   7   4    0.23    0.50
  10   0 -12    2.94    0.80
 -10   0  11    0.14    0.31
  10   0 -11   -0.59    0.55
  10   0 -11    0.06    0.50
 -10   0  10    4.53    0.52
  10   0 -10    3.87    0.72
  10   0 -10    4.59    0.78
 -10   0   9    0.11    0.27
  10   0  -9   -0.01    0.42
  10   0  -9   -0.84    0.41
 -10   0   8   -0.04    0.26
  10   0  -8    0.04    0.38
  10   0  -8   -0.09    0.42
 -10   0   7   -0.17    0.25
  10   0  -7   -0.31    0.41
  10   0  -7   -0.38    0.30
  10   0  -6   60.12    2.00
  10   0  -6   62.93    2.15
 -10   0   6   62.91    1.83
 -10   0   5   -0.03    0.24
  10   0  -5   -0.10    0.29
  10   0  -5    0.17    0.31
  10   0  -4   78.77    2.05
  10   0  -4   78.45    2.38
 -10   0   4   78.13    2.18
  10   0  -3   -0.11    0.18
 -10   0   3   -0.31    0.22
  10   0  -3    0.19    0.28
  10   0  -2    5.22    0.48
 -10   0   2    5.56    0.54
  10   0  -2    5.06    0.57
 -10   0   1   -0.08    0.22
  10   0  -1    0.23    0.23
 -10   0   0   35.48    1.27
  10   0   0   33.85    1.23
  10   0   1    0.12    0.24
 -10   0  -1   -0.23    0.21
  10   0   2   24.87    1.07
 -10   0  -2   25.01    0.97
 -10   0  -2   24.22    1.08
  10   0   3   -0.01    0.27
 -10   0  -3    0.17    0.25
 -10   0  -3    0.42    0.29
 -10   0  -4    0.60    0.29
  10   0   4    0.15    0.30
 -10   0  -4    0.27    0.30
 -10   0  -5    0.06    0.26
 -10   0  -5   -0.16    0.28
  10   0   5   -0.13    0.29
  10   0   6   12.67    0.88
 -10   0  -6   12.92    0.77
 -10   0  -6   12.60    0.84
  10   0   7   -0.28    0.31
 -10   0  -7    0.45    0.30
 -10   0  -7    0.33    0.31
  10   0   8   13.71    1.01
 -10   0  -8   12.70    0.87
  10   0   9   -0.19    0.40
  10   0  10    0.20    0.44
 -10   0 -11    0.21    0.55
  10   0  11   -0.32    0.44
  10   0  12    1.73    0.61
 -10   0 -12    0.59    0.65
  10   1 -12    8.13    1.06
  10  -1 -12    5.53    0.99
  10  -1 -12    8.34    1.16
 -10  -1  12    8.67    0.80
  10   1 -11   18.61    1.34
 -10  -1  11   20.46    1.07
  10  -1 -11   19.57    1.45
  10  -1 -11   18.30    1.37
  10   1 -10   10.00    1.02
 -10  -1  10   10.13    0.79
  10  -1 -10    8.44    1.03
  10  -1 -10    9.87    1.10
  10   1  -9    3.16    0.65
  10   1  -9    3.16    0.60
 -10   1   9    4.04    0.42
  10  -1  -9    2.68    0.70
  10  -1  -9    3.05    0.68
 -10  -1   9    2.52    0.46
  10   1  -8    1.30    0.47
 -10   1   8    1.99    0.34
  10   1  -8    2.15    0.55
  10  -1  -8    1.85    0.55
  10  -1  -8    1.56    0.58
 -10  -1   8    2.59    0.45
 -10   1   7    1.08    0.29
  10   1  -7    0.96    0.44
  10   1  -7    0.50    0.40
  10   1  -7    0.59    0.35
  10  -1  -7    0.74    0.41
 -10  -1   7    0.79    0.33
  10   1  -6    7.97    0.69
 -10   1   6    7.31    0.56
  10   1  -6    9.41    0.78
  10  -1  -6    7.59    0.79
  10  -1  -6    8.34    0.86
 -10  -1   6    8.70    0.68
  10   1  -5    6.06    0.67
 -10   1   5    5.80    0.52
  10   1  -5    6.18    0.56
  10  -1  -5    6.54    0.68
 -10  -1   5    6.38    0.60
  10  -1  -5    5.90    0.70
  10   1  -4   54.73    1.65
 -10   1   4   53.74    1.64
  10   1  -4   55.62    1.67
  10   1  -4   56.80    1.86
  10  -1  -4   56.70    1.92
 -10  -1   4   54.84    1.74
  10   1  -3    1.70    0.33
  10   1  -3    2.05    0.43
 -10   1   3    1.01    0.31
  10  -1  -3    0.88    0.36
  10  -1  -3    1.30    0.28
 -10  -1   3    1.43    0.35
 -10   1   2    1.39    0.33
  10   1  -2    1.53    0.33
  10  -1  -2    0.87    0.34
  10  -1  -2    1.04    0.27
 -10  -1   2    1.47    0.35
 -10   1   1   32.57    1.22
  10   1  -1   34.00    1.22
  10  -1  -1   31.79    1.25
  10  -1  -1   33.52    1.15
 -10  -1   1   32.00    1.24
 -10   1   0   33.97    1.27
  10   1   0   35.22    1.27
 -10  -1   0   33.35    1.28
  10  -1   0   33.82    1.22
 -10   1  -1   36.29    1.35
  10   1   1   36.10    1.33
 -10   1  -1   35.75    1.20
  10  -1   1   36.61    1.31
 -10  -1  -1   36.68    1.35
 -10   1  -2   16.43    0.81
  10   1   2   14.92    0.85
 -10   1  -2   14.91    0.88
 -10  -1  -2   16.30    0.90
  10  -1   2   16.11    0.87
 -10   1  -3    8.58    0.64
 -10   1  -3    6.51    0.66
  10   1   3    5.96    0.61
 -10  -1  -3    6.20    0.63
 -10  -1  -3    7.68    0.59
  10  -1   3    5.92    0.60
 -10   1  -4   42.97    1.42
 -10   1  -4   41.97    1.55
  10   1   4   40.65    1.55
 -10  -1  -4   42.72    1.54
 -10  -1  -4   42.59    1.36
  10  -1   4   41.89    1.54
 -10   1  -5   16.49    0.97
 -10   1  -5   17.57    0.88
  10   1   5   16.19    0.99
 -10  -1  -5   16.80    0.95
 -10  -1  -5   17.82    0.86
  10  -1   5   14.48    0.93
 -10   1  -6    0.00    0.31
 -10   1  -6    0.35    0.32
  10   1   6   -0.60    0.27
 -10  -1  -6    0.15    0.26
 -10  -1  -6   -0.26    0.26
  10  -1   6    0.21    0.32
  10   1   7    7.20    0.77
 -10   1  -7    8.41    0.78
 -10   1  -7    7.09    0.75
 -10  -1  -7    7.97    0.68
  10  -1   7    9.09    0.85
 -10  -1  -7    7.65    0.72
 -10   1  -8    0.59    0.37
  10   1   8    0.84    0.44
 -10   1  -8    0.54    0.39
 -10  -1  -8    1.14    0.38
  10  -1   8    1.02    0.44
  10   1   9    0.77    0.48
  10  -1   9    0.62    0.46
 -10  -1  -9    0.85    0.53
  10   1  10    2.57    0.64
 -10  -1 -10    1.74    0.70
  10  -1  10    3.00    0.66
  10   1  11    9.14    0.99
 -10  -1 -11    8.13    1.10
  10  -1  11    8.46    1.00
 -10  -2  11   -0.16    0.40
  10  -2 -11   -0.15    0.61
  10  -2 -11    0.64    0.61
 -10  -2  10   10.35    0.90
  10  -2 -10   10.91    1.21
  10  -2  -9   10.18    1.15
 -10  -2   9   10.73    0.85
 -10   2   8    0.20    0.23
  10  -2  -8    0.07    0.47
 -10  -2   8    0.50    0.35
 -10   2   7    0.47    0.24
  10   2  -7    1.06    0.41
  10   2  -7    0.45    0.29
 -10  -2   7    0.32    0.34
  10  -2  -7    0.71    0.45
  10   2  -6    0.49    0.33
  10   2  -6   -0.12    0.24
 -10   2   6    0.24    0.24
 -10  -2   6    0.08    0.30
  10  -2  -6    0.47    0.40
 -10   2   5   -0.24    0.22
  10   2  -5   -0.04    0.25
  10   2  -5    0.36    0.27
  10   2  -5    0.12    0.22
  10   2  -5   -0.01    0.30
  10  -2  -5   -0.33    0.32
 -10  -2   5   -0.20    0.26
 -10   2   4   13.37    0.73
  10   2  -4   14.33    0.79
  10   2  -4   13.02    0.64
  10   2  -4   13.40    0.85
 -10  -2   4   13.22    0.84
  10  -2  -4   14.77    0.94
 -10   2   3  117.10    3.03
  10   2  -3  122.24    3.21
  10   2  -3  118.03    3.10
  10   2  -3  116.14    2.85
 -10  -2   3  119.86    3.17
  10  -2  -3  118.92    3.28
  10   2  -2    1.25    0.33
 -10   2   2    1.00    0.32
 -10  -2   2    1.34    0.37
  10  -2  -2    1.24    0.27
  10  -2  -2    1.29    0.39
 -10   2   1    6.73    0.61
  10   2  -1    7.26    0.65
  10  -2  -1    8.19    0.71
 -10  -2   1    7.30    0.67
  10  -2  -1    7.05    0.56
 -10   2   0    0.86    0.28
 -10   2   0    0.96    0.32
  10   2   0    0.39    0.30
 -10  -2   0    0.67    0.34
  10  -2   0    0.88    0.34
  10  -2   0    0.73    0.30
 -10   2  -1    9.63    0.73
  10   2   1    7.45    0.67
 -10   2  -1   10.69    0.66
 -10  -2  -1    8.90    0.72
  10  -2   1    8.51    0.69
  10   2   2   11.20    0.77
 -10   2  -2   12.19    0.83
 -10   2  -2   12.33    0.75
 -10  -2  -2   11.50    0.79
  10  -2   2   10.55    0.80
 -10   2  -3    4.36    0.52
 -10   2  -3    3.61    0.54
  10   2   3    4.97    0.59
 -10  -2  -3    5.02    0.49
 -10  -2  -3    5.40    0.60
  10  -2   3    4.56    0.58
 -10   2  -4   11.07    0.75
  10   2   4   12.05    0.88
 -10   2  -4   12.64    0.88
 -10  -2  -4   10.47    0.81
  10  -2   4   10.89    0.86
 -10  -2  -4   13.71    0.72
 -10   2  -5   33.72    1.29
  10   2   5   32.74    1.38
 -10   2  -5   31.35    1.41
  10  -2   5   31.26    1.37
 -10  -2  -5   33.91    1.35
 -10  -2  -5   32.78    1.34
 -10  -2  -5   33.22    1.18
  10   2   6    0.75    0.38
 -10   2  -6    0.57    0.39
 -10   2  -6    0.86    0.36
  10  -2   6    0.55    0.38
 -10  -2  -6    0.91    0.36
 -10  -2  -6    0.67    0.40
 -10  -2  -6    0.15    0.28
  10   2   7    2.11    0.51
 -10   2  -7    1.91    0.51
 -10   2  -7    1.35    0.44
 -10  -2  -7    1.56    0.37
 -10  -2  -7    2.40    0.56
  10  -2   7    0.86    0.44
  10   2   8    0.10    0.40
 -10   2  -8   -0.27    0.35
 -10  -2  -8    0.62    0.31
  10  -2   8   -0.18    0.39
 -10  -2  -8    0.20    0.46
  10   2   9   12.67    1.03
  10  -2   9   13.65    1.06
 -10  -2  -9   13.49    1.13
  10   2  10    1.19    0.53
 -10  -2 -10    0.28    0.63
  10  -2  10    1.40    0.55
  10   2  11    5.85    0.83
  10  -2  11    5.64    0.86
 -10  -2 -11    3.93    0.90
  10  -3 -11    1.93    0.74
 -10  -3  11    1.44    0.53
 -10  -3  10    1.54    0.51
  10  -3 -10    0.25    0.55
  10  -3  -9   -0.27    0.46
 -10  -3   9    1.14    0.47
  10  -3  -8   10.80    1.12
 -10  -3   8   12.61    0.93
 -10   3   7    2.98    0.38
  10   3  -7    2.37    0.50
 -10  -3   7    2.62    0.53
  10  -3  -7    2.37    0.63
  10   3  -6   13.23    0.87
 -10   3   6   13.16    0.72
 -10  -3   6   14.40    0.95
  10  -3  -6   12.82    1.07
  10   3  -5   27.61    1.25
  10   3  -5   29.06    1.24
 -10   3   5   29.15    1.10
 -10  -3   5   28.98    1.30
 -10   3   4    0.88    0.30
  10   3  -4    0.89    0.34
  10   3  -4    0.63    0.35
  10   3  -4    0.91    0.35
 -10  -3   4    0.53    0.34
 -10   3   3   32.13    1.22
  10   3  -3   33.17    1.31
  10   3  -3   32.87    1.32
 -10  -3   3   28.32    1.31
  10  -3  -3   31.28    1.39
 -10   3   2    1.51    0.33
  10   3  -2    1.01    0.34
 -10   3   2    1.52    0.37
 -10  -3   2    1.71    0.42
  10  -3  -2    2.59    0.48
 -10   3   1   18.28    0.84
  10   3  -1   18.13    0.96
 -10   3   1   17.16    0.96
 -10  -3   1   19.22    1.03
  10  -3  -1   18.62    0.89
  10  -3  -1   18.28    0.97
 -10   3   0   23.41    1.09
  10   3   0   21.28    1.06
 -10   3   0   21.36    0.93
 -10  -3   0   21.46    1.10
  10  -3   0   20.88    1.02
  10  -3   0   21.91    1.00
 -10   3  -1    0.06    0.31
 -10   3  -1    0.15    0.26
  10   3   1    0.12    0.30
  10  -3   1   -0.23    0.25
  10  -3   1   -0.11    0.25
 -10  -3  -1    0.34    0.32
  10   3   2   28.08    1.24
 -10   3  -2   27.33    1.28
 -10   3  -2   27.83    1.13
  10  -3   2   27.52    1.22
  10  -3   2   26.20    1.12
 -10  -3  -2   27.05    1.23
  10   3   3    0.45    0.34
 -10   3  -3   -0.02    0.32
 -10   3  -3    0.16    0.31
 -10  -3  -3    0.38    0.24
 -10  -3  -3    0.70    0.35
  10  -3   3    0.72    0.37
 -10   3  -4    0.69    0.33
 -10   3  -4    0.87    0.41
  10   3   4    0.48    0.36
 -10  -3  -4    0.27    0.25
 -10  -3  -4    0.38    0.29
 -10  -3  -4    0.22    0.32
  10  -3   4    0.60    0.39
  10   3   5   28.04    1.29
 -10   3  -5   23.70    1.29
 -10   3  -5   27.04    1.20
 -10  -3  -5   26.50    1.20
 -10  -3  -5   27.10    1.00
  10  -3   5   27.71    1.32
 -10  -3  -5   26.72    1.18
  10   3   6   11.53    0.90
 -10   3  -6   11.28    0.93
 -10   3  -6   10.24    0.87
 -10  -3  -6   10.46    0.88
 -10  -3  -6   10.57    0.65
  10  -3   6    9.39    0.91
  10   3   7    0.03    0.38
 -10   3  -7    0.26    0.41
 -10  -3  -7    0.00    0.24
 -10  -3  -7   -0.71    0.39
  10  -3   7   -0.09    0.38
  10   3   8    1.29    0.49
 -10   3  -8    0.62    0.45
 -10  -3  -8    1.91    0.59
  10  -3   8    1.46    0.52
  10   3   9    0.63    0.46
 -10  -3  -9   -0.27    0.49
  10  -3   9    0.08    0.42
  10   3  10    1.90    0.60
  10  -3  10    2.32    0.62
 -10  -3 -10    2.03    0.74
  10  -4 -10    6.10    1.04
 -10  -4  10    8.85    0.97
  10  -4  -9    0.64    0.60
 -10  -4   9    0.41    0.46
  10  -4  -8    0.35    0.53
 -10  -4   8    0.17    0.41
 -10   4   7    0.22    0.27
 -10  -4   7    0.78    0.43
  10  -4  -7    0.60    0.51
  10   4  -6    0.33    0.37
 -10   4   6    0.13    0.29
  10  -4  -6    0.61    0.49
 -10  -4   6    0.36    0.38
  10   4  -5    0.31    0.37
 -10   4   5    0.80    0.33
  10   4  -5    0.66    0.34
 -10  -4   5    0.43    0.38
  10   4  -4    1.19    0.39
  10   4  -4    1.44    0.44
 -10   4   4    1.98    0.42
 -10   4   4    1.53    0.33
 -10  -4   4    1.51    0.46
  10   4  -3    1.30    0.43
 -10   4   3    1.13    0.39
  10   4  -3    1.07    0.36
 -10   4   3    1.38    0.33
  10   4  -3    1.22    0.45
 -10  -4   3    0.35    0.36
 -10   4   2   24.79    0.98
 -10   4   2   25.37    1.19
  10   4  -2   23.02    1.19
 -10  -4   2   24.83    1.23
  10   4  -1   39.34    1.59
 -10   4   1   39.16    1.30
 -10   4   1   39.50    1.57
 -10  -4   1   40.19    1.61
  10  -4  -1   40.88    1.56
  10   4   0    0.35    0.36
 -10   4   0    0.31    0.37
 -10   4   0    0.08    0.27
  10  -4   0   -0.41    0.28
  10  -4   0    0.67    0.31
 -10  -4   0   -0.24    0.32
  10   4   1   26.18    1.26
 -10   4  -1   25.46    1.28
 -10   4  -1   25.63    1.07
  10  -4   1   25.27    1.19
 -10  -4  -1   26.62    1.27
  10  -4   1   25.00    1.12
 -10   4  -2    0.89    0.41
  10   4   2    1.78    0.48
 -10   4  -2    1.48    0.40
  10  -4   2    1.82    0.46
 -10  -4  -2    1.85    0.47
  10  -4   2    1.89    0.39
 -10   4  -3    7.75    0.84
 -10   4  -3    8.13    0.72
  10   4   3    8.21    0.81
  10  -4   3    7.61    0.79
  10  -4   3    8.09    0.66
 -10  -4  -3    9.01    0.83
 -10   4  -4    0.48    0.36
  10   4   4    0.12    0.35
 -10   4  -4    0.23    0.39
 -10  -4  -4    0.28    0.36
 -10  -4  -4    0.16    0.21
  10  -4   4   -0.06    0.37
 -10   4  -5   -0.10    0.35
  10   4   5    0.12    0.37
 -10   4  -5   -0.07    0.35
  10  -4   5   -0.20    0.36
 -10   4  -6    8.45    0.92
  10   4   6    6.01    0.73
  10  -4   6    6.50    0.84
 -10   4  -7    7.99    0.94
  10   4   7    7.64    0.85
  10  -4   7    7.64    0.90
  10   4   8    0.17    0.41
 -10   4  -8    1.18    0.57
 -10  -4  -8    0.59    0.51
  10  -4   8    0.97    0.55
  10   4   9    1.45    0.54
 -10   4  -9    1.85    0.62
  10  -4   9    1.88    0.62
 -10  -4  -9    0.61    0.59
 -10  -4 -10    0.57    0.68
 -10  -5   8    7.49    0.93
  10  -5  -8    8.30    1.14
  10  -5  -7    1.18    0.63
 -10  -5   7   -0.18    0.38
  10   5  -6   12.48    1.13
 -10   5   6   13.78    0.88
  10  -5  -6   13.20    1.28
 -10  -5   6   14.85    1.11
 -10   5   5    0.29    0.36
  10   5  -5    0.35    0.44
 -10  -5   5    1.01    0.50
 -10   5   4    0.11    0.35
  10   5  -4   -0.05    0.41
 -10  -5   4   -0.05    0.37
 -10   5   3   10.32    0.85
  10   5  -3   10.13    0.98
 -10  -5   3   10.43    1.01
  10   5  -2    6.64    0.79
 -10   5   2    6.68    0.74
 -10   5   2    6.63    0.58
  10   5  -2    6.31    0.78
 -10  -5   2    6.80    0.80
  10   5  -1   11.56    0.93
 -10   5   1   13.89    0.99
 -10   5   1   12.14    0.76
 -10  -5   1   13.45    1.00
 -10   5   0    1.12    0.39
 -10   5   0    1.16    0.46
  10   5   0    1.81    0.50
 -10  -5   0    1.23    0.50
  10   5   1    0.62    0.41
 -10   5  -1    0.42    0.33
 -10   5  -1    0.50    0.42
 -10  -5  -1    0.47    0.40
  10   5   2    7.26    0.82
 -10   5  -2    8.46    0.90
 -10   5  -2    8.25    0.74
 -10  -5  -2    9.08    0.89
  10  -5   2    9.61    0.89
 -10   5  -3    1.49    0.52
  10   5   3    0.91    0.44
 -10   5  -3    0.85    0.42
  10  -5   3    0.18    0.40
  10   5   4   -0.37    0.39
 -10   5  -4    0.78    0.46
  10  -5   4    0.89    0.48
 -10   5  -5    0.81    0.48
  10   5   5    0.24    0.40
  10  -5   5    0.23    0.46
 -10   5  -6   -0.21    0.43
  10   5   6    0.69    0.44
  10  -5   6   -0.78    0.40
 -10   5  -7    3.11    0.72
  10   5   7    3.19    0.64
  10  -5   7    2.39    0.67
  10   5   8    2.37    0.63
 -10   5  -8    3.19    0.73
  10  -5   8    2.45    0.70
 -10   6   6    3.09    0.56
  10  -6  -6    0.16    0.60
 -10  -6   6    2.03    0.62
 -10   6   5    5.56    0.71
  10   6  -5    4.83    0.80
 -10  -6   5    4.20    0.80
  10  -6  -5    3.27    0.79
 -10   6   4   11.94    0.99
  10   6  -4   12.62    1.20
 -10  -6   4   15.88    1.19
 -10   6   3    6.70    0.80
  10   6  -3    7.05    0.92
 -10  -6   3    6.58    0.90
  10   6  -2    1.06    0.55
 -10   6   2    0.84    0.49
 -10  -6   2    1.03    0.53
  10   6  -1    0.96    0.51
 -10   6   1    1.21    0.53
  10   6  -1    1.30    0.53
 -10  -6   1    0.68    0.52
 -10   6   0    0.34    0.47
  10   6   0    0.94    0.47
  10   6   0    0.03    0.41
 -10  -6   0    0.26    0.45
  10   6   1    0.60    0.46
 -10   6  -1    0.10    0.48
 -10  -6  -1    1.04    0.51
 -10   6  -2    0.77    0.48
  10   6   2    0.35    0.40
 -10   6  -3   -0.17    0.41
  10   6   3   -0.33    0.35
  10   6   4    0.43    0.46
 -10   6  -4    0.91    0.54
  10  -6   4    0.05    0.48
 -10   6  -5    0.58    0.50
  10   6   5    2.17    0.59
  10  -6   5    1.04    0.56
  10   6   6    3.15    0.69
 -10   6  -6    4.62    0.84
  10  -6   6    3.03    0.74
 -10  -7   3    6.61    0.97
  10   7  -2    1.91    0.68
 -10   7   2    1.25    0.57
 -10  -7   2    2.55    0.73
  10   7  -1    2.25    0.65
 -10   7   1    2.48    0.67
 -10  -7   1    3.85    0.79
 -10   7   0   11.18    1.13
  10   7   0    8.85    1.04
  10   7   1   -0.26    0.39
 -10   7  -1    0.29    0.51
  10   7   1    0.39    0.46
  10   7   2    0.70    0.50
  10   7   2    0.77    0.47
 -10   7  -2    1.12    0.57
  11   0 -11   -0.43    0.48
 -11   0  11   -0.02    0.33
  11   0 -11    0.73    0.64
  11   0 -10    0.76    0.51
  11   0 -10    0.13    0.54
 -11   0  10    0.55    0.34
  11   0  -9   -0.10    0.44
  11   0  -9   -0.84    0.42
 -11   0   9    0.39    0.29
  11   0  -8   15.24    1.09
 -11   0   8   18.02    0.89
  11   0  -7    0.33    0.36
 -11   0   7    0.37    0.30
  11   0  -6   30.52    1.42
  11   0  -6   29.55    1.30
 -11   0   6   28.54    1.16
 -11   0   5    0.33    0.28
  11   0  -5   -0.22    0.29
  11   0  -5   -0.43    0.29
  11   0  -4    0.15    0.32
 -11   0   4    0.43    0.30
  11   0  -3   -0.12    0.26
  11   0  -3   -0.43    0.18
 -11   0   3   -0.12    0.26
 -11   0   2    0.93    0.32
  11   0  -2    1.08    0.36
  11   0  -2    1.14    0.29
  11   0  -1    0.13    0.25
 -11   0   1   -0.16    0.24
  11   0   0    0.13    0.25
 -11   0   0   -0.31    0.23
  11   0   1   -0.11    0.25
 -11   0  -1   -0.10    0.24
 -11   0  -2   38.76    1.45
  11   0   2   38.49    1.45
 -11   0  -2   41.64    1.32
  11   0   3    0.14    0.28
 -11   0  -3    0.20    0.26
 -11   0  -3    0.36    0.32
  11   0   4   64.12    2.08
 -11   0  -4   63.30    1.86
 -11   0  -4   66.99    2.10
  11   0   5   -0.29    0.28
 -11   0  -5   -0.12    0.29
 -11   0  -5    0.02    0.28
 -11   0  -6    7.05    0.69
  11   0   6    6.63    0.76
 -11   0  -6    5.75    0.66
 -11   0  -7    0.37    0.33
  11   0   7   -0.12    0.36
 -11   0  -7    0.23    0.32
  11   0   8   23.31    1.32
 -11   0  -8   23.36    1.15
  11   0   9    0.11    0.46
  11   0  10    1.28    0.55
 -11   0 -11    0.23    0.57
  11   0  11   -0.25    0.48
  11   1 -11   20.71    1.41
  11  -1 -11   20.97    1.57
  11  -1 -11   21.94    1.49
 -11  -1  11   25.41    1.19
  11   1 -10   15.06    1.16
  11   1 -10   14.00    1.16
  11  -1 -10   13.47    1.29
 -11  -1  10   15.54    0.95
  11   1  -9    1.56    0.56
  11   1  -9    0.91    0.49
 -11   1   9    1.85    0.36
 -11  -1   9    1.43    0.41
  11  -1  -9    0.99    0.55
  11   1  -8    2.48    0.53
 -11   1   8    3.45    0.44
 -11  -1   8    3.21    0.51
  11  -1  -8    3.14    0.65
  11   1  -7    3.34    0.62
 -11   1   7    2.50    0.40
  11   1  -7    2.29    0.48
 -11  -1   7    2.40    0.45
  11  -1  -7    2.80    0.60
 -11   1   6    1.65    0.35
  11   1  -6    2.04    0.41
  11   1  -6    1.25    0.45
 -11  -1   6    1.08    0.38
  11  -1  -6    1.06    0.45
  11  -1  -6    1.52    0.49
 -11   1   5    2.03    0.38
  11   1  -5    3.44    0.47
  11   1  -5    3.20    0.55
  11  -1  -5    1.35    0.46
 -11  -1   5    2.63    0.46
  11   1  -4    5.30    0.52
 -11   1   4    6.27    0.56
  11   1  -4    7.10    0.74
  11   1  -4    5.00    0.52
  11  -1  -4    5.30    0.69
 -11  -1   4    6.05    0.62
  11   1  -3    9.00    0.63
 -11   1   3    9.01    0.68
  11   1  -3    9.62    0.77
 -11  -1   3   10.13    0.72
  11  -1  -3    8.21    0.56
  11  -1  -3    8.80    0.80
 -11   1   2    1.08    0.34
  11   1  -2    1.99    0.38
 -11  -1   2    2.01    0.42
  11  -1  -2    2.12    0.44
  11  -1  -2    1.42    0.30
 -11   1   1    2.41    0.42
  11   1  -1    2.39    0.41
  11  -1  -1    1.98    0.35
  11  -1  -1    2.67    0.46
 -11  -1   1    2.27    0.42
  11   1   0    9.57    0.71
 -11   1   0    9.06    0.71
  11  -1   0   10.24    0.72
 -11  -1   0    9.99    0.76
 -11   1  -1  171.08    4.33
 -11   1  -1  167.44    3.93
  11   1   1  176.13    4.32
  11  -1   1  172.68    4.27
 -11  -1  -1  177.90    4.36
 -11   1  -2    0.01    0.26
 -11   1  -2    0.23    0.30
  11   1   2    0.29    0.29
  11  -1   2    0.05    0.27
 -11  -1  -2    0.75    0.34
  11   1   3    7.70    0.72
 -11   1  -3    8.44    0.76
 -11   1  -3    7.05    0.62
 -11  -1  -3    7.79    0.63
  11  -1   3    7.38    0.71
 -11  -1  -3    7.35    0.71
  11   1   4    8.39    0.78
 -11   1  -4    8.64    0.79
 -11   1  -4    7.94    0.67
  11  -1   4    7.35    0.73
 -11  -1  -4    8.57    0.77
 -11  -1  -4    7.69    0.64
 -11   1  -5   10.26    0.75
 -11   1  -5   11.53    0.87
  11   1   5    9.38    0.86
 -11  -1  -5   10.63    0.73
  11  -1   5   12.24    0.90
 -11  -1  -5   10.22    0.81
  11   1   6    0.92    0.39
 -11   1  -6   -0.11    0.33
 -11   1  -6    0.38    0.33
  11  -1   6    0.58    0.39
 -11  -1  -6    0.73    0.33
 -11  -1  -6    0.68    0.37
  11   1   7   -0.33    0.36
 -11   1  -7    0.30    0.36
 -11   1  -7    0.01    0.33
 -11  -1  -7   -0.03    0.29
 -11  -1  -7   -0.24    0.28
  11  -1   7    0.06    0.35
 -11   1  -8   30.00    1.35
 -11   1  -8   33.53    1.51
  11   1   8   33.13    1.55
 -11  -1  -8   31.43    1.31
  11  -1   8   31.09    1.52
  11   1   9    0.91    0.49
 -11  -1  -9    0.40    0.52
  11  -1   9   -0.23    0.39
  11   1  10    9.21    1.00
  11  -1  10   11.14    1.12
 -11  -1 -10   10.35    1.16
  11   1  11    6.51    0.90
 -11  -1 -11    5.51    0.98
  11  -1  11    5.58    0.89
  11  -2 -11    5.21    0.98
 -11  -2  11    5.79    0.75
 -11  -2  10    4.23    0.62
  11  -2 -10    3.16    0.78
 -11  -2   9   17.90    1.09
  11  -2  -9   18.78    1.36
 -11   2   8    1.29    0.31
 -11  -2   8    1.38    0.44
  11  -2  -8    1.07    0.55
 -11   2   7    6.52    0.54
  11   2  -7    7.14    0.81
 -11  -2   7    6.45    0.69
  11  -2  -7    7.16    0.89
  11   2  -6    5.21    0.54
  11   2  -6    5.85    0.73
 -11   2   6    4.73    0.48
  11  -2  -6    4.30    0.70
 -11  -2   6    6.13    0.66
  11   2  -5    1.07    0.33
  11   2  -5    1.49    0.30
 -11   2   5    1.66    0.35
  11   2  -5    1.58    0.43
  11   2  -5    0.58    0.33
 -11  -2   5    0.31    0.35
  11  -2  -5   -0.36    0.35
 -11   2   4    0.24    0.27
  11   2  -4    0.07    0.25
  11   2  -4    0.28    0.22
  11   2  -4    1.01    0.37
  11  -2  -4   -0.17    0.33
 -11  -2   4    0.80    0.36
  11   2  -3    9.31    0.69
  11   2  -3    8.45    0.52
  11   2  -3    8.59    0.78
 -11   2   3    9.48    0.70
  11  -2  -3   10.91    0.93
 -11  -2   3    7.60    0.72
 -11   2   2    1.90    0.40
  11   2  -2    1.10    0.37
 -11  -2   2    0.83    0.35
  11  -2  -2    1.16    0.40
  11  -2  -2    1.51    0.31
 -11   2   1    1.35    0.37
  11   2  -1    1.81    0.41
  11  -2  -1    1.61    0.42
  11  -2  -1    2.01    0.36
 -11  -2   1    1.62    0.41
 -11   2   0   33.95    1.20
 -11   2   0   37.02    1.41
  11   2   0   37.24    1.39
  11  -2   0   37.06    1.34
 -11  -2   0   36.65    1.42
  11  -2   0   34.40    1.38
 -11   2  -1    0.14    0.30
  11   2   1    0.60    0.34
 -11   2  -1    1.01    0.33
 -11  -2  -1    1.45    0.40
  11  -2   1    0.85    0.36
  11   2   2  129.11    3.48
 -11   2  -2  131.61    3.54
 -11   2  -2  134.81    3.20
  11  -2   2  126.36    3.41
 -11  -2  -2  129.37    3.49
 -11   2  -3  115.48    2.96
  11   2   3  123.09    3.27
 -11   2  -3  114.25    3.29
  11  -2   3  119.12    3.25
 -11  -2  -3  117.95    3.25
 -11  -2  -3  118.27    2.88
 -11   2  -4    1.94    0.42
  11   2   4    1.99    0.47
 -11   2  -4    1.38    0.44
 -11  -2  -4    1.87    0.45
  11  -2   4    1.57    0.45
 -11  -2  -4    1.64    0.37
 -11   2  -5    1.81    0.46
 -11   2  -5    0.82    0.35
  11   2   5    1.51    0.44
 -11  -2  -5    0.52    0.36
 -11  -2  -5    0.60    0.31
  11  -2   5    0.30    0.38
 -11   2  -6    0.56    0.36
 -11   2  -6    0.07    0.35
  11   2   6    0.33    0.36
  11  -2   6    0.66    0.42
 -11  -2  -6    0.17    0.27
 -11  -2  -6   -0.31    0.30
 -11  -2  -6   -0.32    0.34
 -11   2  -7    0.01    0.37
 -11   2  -7    0.16    0.37
  11   2   7    0.10    0.38
  11  -2   7    0.16    0.42
 -11  -2  -7    0.00    0.30
 -11  -2  -7    0.74    0.48
 -11   2  -8    0.03    0.39
  11   2   8    0.49    0.43
 -11  -2  -8    0.48    0.46
  11  -2   8    0.06    0.38
 -11  -2  -8    0.46    0.34
  11   2   9   17.72    1.20
  11  -2   9   18.62    1.25
 -11  -2  -9   21.50    1.41
  11   2  10    1.34    0.55
  11  -2  10    2.19    0.61
 -11  -2 -10    0.43    0.57
  11   2  11   -0.52    0.42
  11  -2  11   -0.56    0.42
 -11  -2 -11    0.10    0.59
  11  -3 -10    0.06    0.56
 -11  -3  10   -0.45    0.37
  11  -3  -9    0.63    0.55
 -11  -3   9    0.39    0.41
 -11  -3   8    5.87    0.75
  11  -3  -8    5.53    0.87
  11   3  -7    1.46    0.49
 -11   3   7    1.34    0.31
 -11  -3   7    1.01    0.44
  11  -3  -7    0.76    0.53
  11   3  -6    6.64    0.75
 -11   3   6    5.97    0.57
  11  -3  -6    6.68    0.89
 -11  -3   6    6.09    0.72
  11   3  -5    1.28    0.41
  11   3  -5    1.73    0.43
 -11   3   5    1.04    0.35
 -11  -3   5    0.66    0.39
 -11   3   4   -0.01    0.26
  11   3  -4    0.45    0.34
  11   3  -4   -0.43    0.28
  11   3  -4    0.33    0.31
 -11  -3   4   -0.16    0.27
  11  -3  -4    0.27    0.41
  11   3  -3   13.57    0.89
  11   3  -3   13.36    0.87
 -11   3   3   12.82    0.85
  11  -3  -3   12.78    0.99
 -11  -3   3   14.89    0.94
  11   3  -2   -0.01    0.32
 -11   3   2    0.33    0.28
 -11   3   2    0.05    0.27
  11  -3  -2   -0.06    0.29
 -11  -3   2    0.64    0.36
  11   3  -1    8.83    0.74
 -11   3   1    9.54    0.77
 -11   3   1    8.76    0.66
  11  -3  -1    8.97    0.80
 -11  -3   1    7.86    0.77
  11  -3  -1    8.19    0.65
 -11   3   0    0.29    0.34
  11   3   0    0.65    0.36
 -11   3   0    1.00    0.32
  11  -3   0    0.56    0.35
 -11  -3   0    0.27    0.35
  11  -3   0    0.56    0.32
  11   3   1    3.80    0.57
 -11   3  -1    5.49    0.63
 -11   3  -1    3.39    0.48
 -11  -3  -1    3.58    0.56
  11  -3   1    4.36    0.56
  11  -3   1    3.12    0.51
 -11   3  -2   21.50    1.01
 -11   3  -2   18.62    1.09
  11   3   2   19.57    1.08
  11  -3   2   19.79    1.01
 -11  -3  -2   18.81    1.09
  11  -3   2   19.20    1.05
  11   3   3    1.74    0.46
 -11   3  -3    1.13    0.37
 -11   3  -3    0.52    0.39
  11  -3   3    0.18    0.37
 -11  -3  -3    0.98    0.41
  11   3   4    3.42    0.58
 -11   3  -4    4.26    0.58
 -11   3  -4    4.88    0.67
 -11  -3  -4    3.33    0.44
  11  -3   4    3.76    0.59
 -11  -3  -4    3.34    0.54
 -11   3  -5    0.13    0.37
  11   3   5   -0.03    0.36
 -11   3  -5   -0.42    0.32
 -11  -3  -5    0.34    0.32
 -11  -3  -5    0.10    0.25
  11  -3   5   -0.28    0.34
 -11  -3  -5   -0.19    0.29
 -11   3  -6    7.45    0.78
 -11   3  -6    7.58    0.85
  11   3   6    7.35    0.81
  11  -3   6    6.21    0.80
 -11  -3  -6    8.21    0.66
 -11  -3  -6    7.66    0.75
  11   3   7    9.80    0.94
 -11   3  -7    9.71    0.98
 -11  -3  -7    9.46    0.92
  11  -3   7    7.81    0.93
 -11  -3  -7    9.02    0.68
  11   3   8    1.47    0.54
 -11   3  -8    2.80    0.68
  11  -3   8    2.38    0.64
 -11  -3  -8    2.95    0.66
  11   3   9    1.76    0.59
 -11  -3  -9    2.71    0.71
  11  -3   9    2.13    0.60
  11   3  10    2.93    0.70
  11  -3  10    3.12    0.69
 -11  -3 -10    3.61    0.83
  11  -4  -9    1.09    0.70
 -11  -4   9    1.07    0.51
  11  -4  -8    9.70    1.15
 -11  -4   8    9.39    0.96
 -11   4   7    0.13    0.28
 -11  -4   7    0.35    0.40
  11  -4  -7   -0.58    0.44
  11   4  -6    0.28    0.36
 -11   4   6   -0.02    0.28
 -11  -4   6    0.33    0.39
  11  -4  -6   -0.36    0.43
 -11   4   5    1.73    0.41
  11   4  -5    2.47    0.54
 -11   4   5    2.91    0.43
  11   4  -5    1.60    0.45
 -11  -4   5    2.90    0.57
 -11   4   4    1.47    0.36
 -11   4   4    1.83    0.43
  11   4  -4    1.82    0.48
  11   4  -4    1.72    0.51
  11   4  -4    2.43    0.48
 -11  -4   4    2.33    0.54
 -11   4   3    0.35    0.30
 -11   4   3    0.24    0.34
  11   4  -3   -0.38    0.31
  11   4  -3   -0.22    0.29
  11   4  -3   -0.31    0.31
 -11  -4   3   -0.04    0.36
 -11   4   2    0.60    0.31
 -11   4   2    0.80    0.41
  11   4  -2    0.65    0.39
 -11  -4   2    1.25    0.44
  11  -4  -2    0.25    0.40
 -11   4   1   15.18    1.00
  11   4  -1   16.65    1.02
 -11   4   1   15.37    0.87
 -11  -4   1   17.71    1.08
  11  -4  -1   15.56    1.01
 -11   4   0    0.87    0.36
  11   4   0    0.54    0.38
 -11   4   0    1.63    0.47
 -11  -4   0    0.50    0.40
  11  -4   0    1.06    0.41
 -11   4  -1   30.44    1.43
 -11   4  -1   31.48    1.23
  11   4   1   29.37    1.38
  11  -4   1   30.19    1.29
  11  -4   1   29.44    1.32
 -11  -4  -1   29.19    1.41
 -11   4  -2   24.42    1.32
  11   4   2   24.64    1.28
 -11   4  -2   26.79    1.17
  11  -4   2   26.07    1.17
 -11  -4  -2   28.82    1.35
  11  -4   2   25.54    1.28
  11   4   3    0.02    0.34
 -11   4  -3   -0.31    0.29
 -11   4  -3    0.27    0.40
  11  -4   3    0.15    0.32
  11  -4   3    0.71    0.42
 -11  -4  -3   -0.17    0.36
  11   4   4    1.96    0.52
 -11   4  -4    1.82    0.53
 -11   4  -4    2.61    0.51
  11  -4   4    1.82    0.53
 -11  -4  -4    2.29    0.52
 -11  -4  -4    2.13    0.35
  11   4   5    2.52    0.56
 -11   4  -5    1.16    0.50
 -11   4  -5    1.30    0.46
  11  -4   5    1.15    0.49
 -11   4  -6    0.74    0.48
  11   4   6    0.53    0.43
  11  -4   6    1.04    0.53
 -11   4  -7   -0.31    0.41
  11   4   7    0.82    0.47
  11  -4   7   -0.07    0.45
 -11   4  -8    0.14    0.46
  11   4   8   -0.15    0.41
  11  -4   8    0.47    0.48
  11   4   9    1.85    0.57
 -11   4  -9    1.81    0.63
  11  -4   9    1.24    0.58
  11  -5  -8    4.29    0.91
 -11  -5   8    5.39    0.83
  11  -5  -7    2.13    0.72
 -11  -5   7    1.14    0.57
 -11   5   6   14.11    0.91
  11  -5  -6   13.73    1.35
 -11  -5   6   13.09    1.07
 -11   5   5    0.88    0.41
  11   5  -5    0.45    0.50
 -11  -5   5    0.44    0.43
 -11   5   4   -0.02    0.36
  11   5  -4    0.23    0.45
 -11  -5   4    0.15    0.39
 -11   5   3   -0.60    0.32
  11   5  -3    0.29    0.38
  11   5  -3    0.38    0.42
 -11  -5   3    0.51    0.41
 -11   5   2    2.89    0.61
 -11   5   2    2.10    0.42
  11   5  -2    2.78    0.60
  11   5  -2    2.22    0.58
 -11  -5   2    3.05    0.62
 -11   5   1   31.13    1.23
 -11   5   1   31.92    1.52
  11   5  -1   31.69    1.53
 -11  -5   1   31.84    1.56
 -11   5   0   73.76    2.58
 -11   5   0   79.37    2.21
  11   5   0   72.35    2.58
 -11  -5   0   81.51    2.64
 -11   5  -1   11.15    0.85
 -11   5  -1    9.41    0.96
  11   5   1   12.57    0.99
 -11  -5  -1   12.62    1.02
 -11   5  -2    0.71    0.40
  11   5   2    0.30    0.39
 -11   5  -2    0.85    0.47
 -11  -5  -2    0.58    0.44
 -11   5  -3    0.74    0.42
  11   5   3   -0.15    0.37
 -11   5  -3    0.05    0.40
  11  -5   3   -0.40    0.38
 -11   5  -4    2.10    0.60
  11   5   4    1.62    0.51
  11  -5   4    2.40    0.60
 -11   5  -5    0.21    0.44
  11   5   5   -0.13    0.41
  11  -5   5    0.24    0.45
 -11   5  -6   -0.10    0.45
  11   5   6    1.01    0.49
  11  -5   6   -0.27    0.47
 -11   5  -7    0.85    0.54
  11   5   7    1.31    0.53
  11  -5   7    1.77    0.61
  11   5   8   -0.03    0.43
 -11   5  -8   -0.15    0.49
  11  -5   8    0.46    0.52
 -11   6   6    0.98    0.46
  11  -6  -6   -0.22    0.56
 -11  -6   6    0.08    0.45
 -11   6   5    5.16    0.72
  11   6  -5    5.91    0.93
  11  -6  -5    5.06    0.89
 -11  -6   5    5.38    0.86
 -11   6   4    0.00    0.42
  11   6  -4   -0.05    0.49
 -11  -6   4    0.35    0.50
 -11   6   3    2.47    0.60
  11   6  -3    1.54    0.58
 -11  -6   3    1.66    0.59
 -11   6   2    1.22    0.52
  11   6  -2    1.02    0.54
 -11  -6   2    0.22    0.50
  11   6  -1    7.03    0.89
  11   6  -1    7.62    0.93
 -11   6   1    6.40    0.85
 -11  -6   1    5.25    0.83
  11   6   0    0.52    0.46
 -11   6   0   -0.31    0.42
  11   6   0    0.14    0.43
 -11  -6   0    0.09    0.47
  11   6   1    1.25    0.51
 -11   6  -1    0.02    0.49
 -11  -6  -1    0.38    0.47
 -11   6  -2    2.47    0.61
  11   6   2    1.59    0.50
  11   6   3    1.80    0.56
 -11   6  -3   -0.08    0.45
  11   6   4   -0.50    0.42
 -11   6  -4    0.62    0.52
 -11   6  -5    4.11    0.80
  11   6   5    3.01    0.72
  11  -6   5    3.43    0.75
  12   0 -11   -0.31    0.50
 -12   0  11    0.05    0.33
  12   0 -10    0.82    0.56
 -12   0  10    0.64    0.36
  12   0  -9   -0.32    0.42
 -12   0   9   -0.66    0.29
 -12   0   8    2.02    0.42
  12   0  -8    1.12    0.50
  12   0  -7   -0.38    0.35
  12   0  -7   -0.39    0.39
 -12   0   7   -0.10    0.28
  12   0  -6   11.29    0.93
 -12   0   6   10.56    0.75
  12   0  -6   12.57    0.95
 -12   0   5    0.12    0.29
  12   0  -5   -0.16    0.34
  12   0  -5   -0.03    0.34
  12   0  -4   13.59    0.96
 -12   0   4   11.94    0.79
  12   0  -3    0.00    0.32
  12   0  -3   -0.29    0.20
 -12   0   3   -0.13    0.26
  12   0  -2    2.07    0.38
  12   0  -2    2.09    0.49
 -12   0   2    2.01    0.43
  12   0  -1   -0.41    0.22
 -12   0   1   -0.08    0.27
  12   0   0    0.67    0.32
 -12   0   0    0.91    0.35
 -12   0  -1   -0.11    0.29
  12   0   1    0.23    0.30
 -12   0  -2    0.85    0.31
 -12   0  -2    0.68    0.36
  12   0   2    0.74    0.36
  12   0   3   -0.36    0.29
 -12   0  -3    0.11    0.28
 -12   0  -3    0.30    0.33
  12   0   4    5.52    0.68
 -12   0  -4    4.86    0.62
 -12   0  -4    5.02    0.55
 -12   0  -5    0.20    0.34
 -12   0  -5   -0.40    0.26
  12   0   5    0.13    0.34
 -12   0  -6   20.49    1.04
  12   0   6   21.82    1.22
 -12   0  -6   21.49    1.16
  12   0   7    0.04    0.38
 -12   0  -7   -0.14    0.36
 -12   0  -7    0.17    0.33
 -12   0  -8   17.70    1.05
  12   0   8   17.73    1.17
  12   0   9   -0.26    0.43
 -12   0  -9    0.22    0.37
  12   0  10    4.04    0.80
  12   0  11    0.13    0.55
 -12   0 -11   -0.64    0.56
  12  -1 -11    1.56    0.71
 -12  -1  11    0.76    0.45
  12   1 -10    1.74    0.60
 -12  -1  10    2.18    0.50
  12  -1 -10    1.64    0.67
 -12   1   9    0.60    0.33
  12   1  -9    0.98    0.50
 -12  -1   9    0.44    0.36
  12  -1  -9   -0.22    0.46
 -12   1   8    8.71    0.69
  12   1  -8    6.37    0.78
  12  -1  -8    7.79    0.96
 -12  -1   8    6.51    0.69
  12   1  -7    4.62    0.74
  12   1  -7    3.94    0.58
 -12   1   7    4.63    0.53
 -12  -1   7    4.08    0.59
  12  -1  -7    4.63    0.72
  12   1  -6   55.10    1.84
 -12   1   6   57.33    1.75
  12   1  -6   53.44    2.05
  12  -1  -6   55.84    2.06
 -12  -1   6   53.99    1.84
  12  -1  -6   52.92    2.10
 -12   1   5    5.95    0.59
  12   1  -5    6.86    0.64
  12   1  -5    5.01    0.69
  12  -1  -5    7.00    0.81
 -12  -1   5    7.14    0.70
  12   1  -4   16.77    1.01
 -12   1   4   15.53    0.87
  12   1  -4   16.09    0.83
  12   1  -4   16.12    0.85
  12  -1  -4   17.02    1.08
 -12  -1   4   15.57    0.91
  12   1  -3    0.11    0.26
  12   1  -3   -0.18    0.30
 -12   1   3   -0.47    0.23
 -12  -1   3   -0.58    0.24
  12  -1  -3   -0.45    0.29
  12   1  -2    0.68    0.29
  12   1  -2    0.12    0.33
 -12   1   2    0.27    0.29
  12  -1  -2    0.23    0.24
  12  -1  -2    0.53    0.37
 -12  -1   2    0.07    0.29
 -12   1   1    6.82    0.67
  12   1  -1    7.38    0.67
  12  -1  -1    6.79    0.60
  12  -1  -1    6.91    0.71
 -12  -1   1    7.34    0.70
  12   1   0   21.21    1.06
 -12   1   0   21.69    1.08
 -12  -1   0   23.45    1.13
  12  -1   0   20.83    1.01
 -12   1  -1   36.63    1.33
 -12   1  -1   36.58    1.47
  12   1   1   39.91    1.49
 -12  -1  -1   39.49    1.51
  12  -1   1   39.23    1.47
 -12   1  -2   28.04    1.15
  12   1   2   26.42    1.25
 -12   1  -2   30.03    1.31
 -12  -1  -2   28.36    1.26
  12  -1   2   29.12    1.27
 -12   1  -3    0.33    0.29
 -12   1  -3    0.06    0.31
  12   1   3   -0.32    0.29
 -12  -1  -3    0.61    0.30
  12  -1   3   -0.09    0.32
 -12  -1  -3   -0.28    0.29
  12   1   4   17.58    1.03
 -12   1  -4   19.58    0.99
 -12   1  -4   17.71    1.03
 -12  -1  -4   17.15    0.90
 -12  -1  -4   16.96    1.01
  12  -1   4   16.02    1.05
 -12   1  -5   10.23    0.83
  12   1   5   11.02    0.91
 -12   1  -5    8.64    0.85
 -12  -1  -5    8.37    0.81
  12  -1   5   11.32    0.92
 -12  -1  -5    8.85    0.74
 -12   1  -6    4.56    0.67
  12   1   6    4.08    0.64
 -12   1  -6    4.18    0.59
 -12  -1  -6    3.73    0.54
 -12  -1  -6    4.80    0.65
  12  -1   6    4.60    0.66
 -12   1  -7   15.50    1.07
 -12   1  -7   14.23    0.94
  12   1   7   13.52    1.04
  12  -1   7   17.70    1.13
 -12  -1  -7   12.35    0.94
 -12  -1  -7   15.95    0.93
  12   1   8    3.07    0.67
 -12   1  -8    4.43    0.66
 -12   1  -8    6.23    0.77
  12  -1   8    5.27    0.77
 -12  -1  -8    5.65    0.67
  12   1   9    6.07    0.85
 -12  -1  -9    7.86    0.77
 -12  -1  -9    5.70    0.89
  12  -1   9    7.47    0.93
  12   1  10    3.77    0.74
  12  -1  10    1.52    0.56
 -12  -1 -10    3.22    0.80
  12   1  11    0.91    0.54
  12  -1  11    1.71    0.65
 -12  -1 -11    1.37    0.68
  12  -2 -10    0.43    0.58
 -12  -2  10    0.36    0.43
  12  -2  -9    1.00    0.62
 -12  -2   9    1.73    0.50
 -12   2   8    8.13    0.66
 -12  -2   8   10.34    0.90
  12  -2  -8    8.81    1.04
 -12   2   7    6.46    0.58
  12   2  -7    7.42    0.89
  12  -2  -7    6.29    0.88
 -12  -2   7    6.28    0.72
  12   2  -6    7.30    0.83
 -12   2   6    7.82    0.65
  12  -2  -6    5.89    0.80
 -12  -2   6    6.33    0.72
 -12   2   5   13.04    0.80
  12   2  -5   12.65    0.94
  12  -2  -5   13.42    1.05
 -12  -2   5   13.35    0.91
 -12   2   4   22.59    1.04
  12   2  -4   19.52    1.11
  12   2  -4   19.80    1.00
 -12  -2   4   20.45    1.10
  12  -2  -4   24.17    1.28
 -12   2   3    0.58    0.33
  12   2  -3   -0.34    0.24
  12   2  -3    0.25    0.34
  12  -2  -3    0.45    0.38
 -12  -2   3    0.37    0.33
 -12   2   2    0.76    0.34
  12   2  -2    0.58    0.34
  12  -2  -2    0.84    0.38
 -12  -2   2    0.86    0.36
  12   2  -1    0.18    0.28
 -12   2   1    0.14    0.32
 -12  -2   1   -0.14    0.29
  12  -2  -1    0.55    0.37
  12  -2  -1    0.56    0.29
  12   2   0    3.86    0.56
 -12   2   0    4.84    0.62
 -12   2   0    3.97    0.49
  12  -2   0    4.10    0.57
  12  -2   0    3.79    0.50
 -12  -2   0    4.32    0.58
 -12   2  -1    0.19    0.29
  12   2   1    0.62    0.35
 -12   2  -1    0.46    0.35
  12  -2   1    0.22    0.33
 -12  -2  -1    0.61    0.37
  12  -2   1    0.66    0.36
  12   2   2    1.79    0.44
 -12   2  -2    0.95    0.39
 -12   2  -2    1.16    0.37
 -12  -2  -2    1.70    0.44
  12  -2   2    1.47    0.44
  12   2   3   75.78    2.39
 -12   2  -3   73.78    2.18
 -12   2  -3   75.69    2.41
  12  -2   3   75.06    2.35
 -12  -2  -3   75.35    2.39
 -12  -2  -3   75.53    2.08
 -12   2  -4    0.27    0.36
 -12   2  -4    1.01    0.38
  12   2   4    0.99    0.40
  12  -2   4    0.74    0.40
 -12  -2  -4    0.79    0.40
 -12  -2  -4    0.41    0.30
  12   2   5    8.01    0.84
 -12   2  -5   11.38    0.87
 -12   2  -5   10.20    0.94
 -12  -2  -5    9.42    0.73
  12  -2   5   10.05    0.94
 -12  -2  -5   11.09    0.89
 -12   2  -6    5.41    0.67
  12   2   6    5.47    0.74
 -12   2  -6    5.90    0.77
  12  -2   6    6.96    0.81
 -12  -2  -6    6.01    0.72
 -12  -2  -6    6.10    0.63
 -12  -2  -6    6.69    0.75
 -12   2  -7    0.47    0.38
  12   2   7    0.18    0.42
 -12   2  -7    0.96    0.47
 -12  -2  -7    1.11    0.40
 -12  -2  -7    0.34    0.46
  12  -2   7    1.05    0.48
  12   2   8    0.51    0.44
 -12   2  -8    0.79    0.43
 -12   2  -8    0.42    0.45
  12  -2   8    0.39    0.45
 -12  -2  -8    0.21    0.37
 -12  -2  -8    0.48    0.50
  12   2   9    4.31    0.74
 -12  -2  -9    3.84    0.77
  12  -2   9    4.17    0.76
  12   2  10    0.08    0.49
 -12  -2 -10    0.19    0.61
  12  -2  10   -0.12    0.45
 -12  -3  10    0.18    0.43
  12  -3 -10   -0.22    0.55
 -12  -3   9    0.98    0.49
  12  -3  -9    2.57    0.76
  12  -3  -8   10.28    1.18
 -12  -3   8    8.57    0.88
 -12   3   7    0.76    0.31
  12   3  -7    0.67    0.45
 -12  -3   7   -0.22    0.36
  12  -3  -7   -0.27    0.46
  12   3  -6   -0.15    0.38
 -12   3   6   -0.05    0.29
  12  -3  -6    0.58    0.48
 -12  -3   6   -0.43    0.31
 -12   3   5   29.29    1.20
  12   3  -5   27.03    1.25
  12   3  -5   29.73    1.34
  12   3  -5   27.89    1.34
 -12  -3   5   28.52    1.36
 -12   3   4    0.40    0.34
  12   3  -4    0.52    0.39
  12   3  -4    0.91    0.38
 -12  -3   4    0.85    0.39
  12  -3  -4   -0.25    0.37
  12   3  -3   41.08    1.62
 -12   3   3   41.18    1.54
  12   3  -3   39.57    1.61
 -12  -3   3   40.62    1.65
  12  -3  -3   45.28    1.77
 -12   3   2    6.40    0.59
 -12   3   2    6.65    0.70
  12   3  -2    7.29    0.75
 -12  -3   2    6.40    0.74
  12  -3  -2    6.90    0.79
 -12   3   1    0.82    0.34
  12   3  -1    0.50    0.34
 -12   3   1    0.55    0.36
  12  -3  -1    0.38    0.37
 -12  -3   1    0.99    0.40
 -12   3   0    1.48    0.45
 -12   3   0    1.63    0.39
  12   3   0    1.90    0.46
  12  -3   0    2.11    0.49
 -12  -3   0    2.57    0.52
  12  -3   0    1.65    0.41
  12   3   1   14.75    0.97
 -12   3  -1   17.26    0.93
 -12   3  -1   16.33    1.02
 -12  -3  -1   15.29    1.00
  12  -3   1   16.94    1.01
  12  -3   1   15.53    0.96
 -12   3  -2   11.39    0.78
 -12   3  -2   11.55    0.91
  12   3   2    9.89    0.84
  12  -3   2   11.30    0.90
 -12  -3  -2   11.79    0.92
  12  -3   2   11.43    0.83
 -12   3  -3    1.84    0.50
  12   3   3    2.94    0.55
 -12   3  -3    2.29    0.48
  12  -3   3    3.37    0.58
 -12  -3  -3    2.90    0.55
 -12  -3  -3    3.04    0.45
  12   3   4    4.51    0.66
 -12   3  -4    5.37    0.65
 -12   3  -4    5.29    0.72
  12  -3   4    4.59    0.67
 -12  -3  -4    5.28    0.68
 -12  -3  -4    4.44    0.52
 -12   3  -5    1.86    0.48
 -12   3  -5    1.36    0.50
  12   3   5    2.13    0.51
 -12  -3  -5    1.27    0.44
  12  -3   5    2.54    0.56
 -12  -3  -5    1.61    0.39
 -12   3  -6    3.05    0.62
  12   3   6    2.97    0.60
 -12   3  -6    3.81    0.61
 -12  -3  -6    3.64    0.50
  12  -3   6    4.19    0.69
 -12  -3  -6    3.55    0.58
  12   3   7   11.53    1.05
 -12   3  -7   13.14    1.07
 -12   3  -7   12.97    1.17
 -12  -3  -7   11.03    0.77
  12  -3   7   10.17    1.04
 -12  -3  -7   12.25    0.99
  12   3   8    2.89    0.67
 -12   3  -8    3.45    0.69
 -12  -3  -8    2.94    0.68
  12  -3   8    2.50    0.64
  12   3   9    0.53    0.49
  12  -3   9    0.69    0.51
 -12  -3  -9   -0.13    0.55
  12  -4  -9   -0.05    0.60
 -12  -4   9   -0.11    0.46
  12  -4  -8    1.21    0.66
 -12  -4   8    1.07    0.51
 -12   4   7   -0.17    0.29
 -12  -4   7   -0.03    0.43
  12  -4  -7    0.33    0.53
 -12   4   6    0.01    0.32
  12   4  -6    0.23    0.37
  12  -4  -6    0.28    0.51
 -12  -4   6    0.26    0.38
 -12   4   5   19.47    0.96
  12   4  -5   18.00    1.11
  12   4  -5   20.92    1.24
 -12   4   5   18.89    1.03
 -12  -4   5   20.00    1.21
  12   4  -4    7.89    0.85
 -12   4   4    6.84    0.71
  12   4  -4    6.55    0.76
 -12   4   4    6.79    0.61
  12   4  -4    7.96    0.87
 -12  -4   4    6.92    0.82
  12   4  -3    0.15    0.38
 -12   4   3   -0.31    0.31
  12   4  -3   -0.43    0.32
 -12   4   3    0.07    0.29
 -12  -4   3    0.37    0.41
 -12   4   2   -0.09    0.34
  12   4  -2    0.02    0.35
 -12   4   2    0.38    0.31
  12  -4  -2    0.12    0.40
 -12  -4   2    0.80    0.41
 -12   4   1    1.97    0.49
 -12   4   1    1.73    0.42
  12   4  -1    1.88    0.50
  12  -4  -1    2.29    0.50
 -12  -4   1    3.20    0.59
 -12   4   0    8.05    0.71
 -12   4   0    6.62    0.78
  12   4   0    6.76    0.78
 -12  -4   0    8.16    0.86
  12  -4   0    8.85    0.86
  12   4   1    2.50    0.55
 -12   4  -1    3.70    0.54
 -12   4  -1    3.10    0.60
  12  -4   1    2.60    0.52
 -12  -4  -1    2.80    0.58
  12  -4   1    3.55    0.59
 -12   4  -2   21.69    1.24
 -12   4  -2   19.98    1.09
  12   4   2   20.62    1.21
  12  -4   2   22.39    1.14
 -12  -4  -2   23.47    1.27
  12  -4   2   21.60    1.24
 -12   4  -3   -0.09    0.40
 -12   4  -3    0.61    0.39
  12   4   3    0.20    0.38
  12  -4   3    0.23    0.35
  12  -4   3    1.35    0.48
 -12  -4  -3    0.36    0.42
  12   4   4    7.55    0.84
 -12   4  -4   10.46    1.02
 -12   4  -4   10.81    0.90
 -12  -4  -4   10.34    0.94
 -12  -4  -4    8.54    0.65
  12  -4   4    6.73    0.82
 -12   4  -5    2.30    0.56
 -12   4  -5    3.04    0.65
  12   4   5    2.71    0.57
  12  -4   5    2.23    0.57
  12   4   6    0.55    0.48
 -12   4  -6    0.44    0.45
  12  -4   6    0.73    0.49
  12   4   7    0.07    0.43
 -12   4  -7   -0.36    0.43
  12  -4   7    0.73    0.53
 -12   4  -8    0.54    0.52
  12   4   8   -0.03    0.44
  12  -4   8   -0.75    0.43
 -12  -5   7    0.57    0.47
  12  -5  -7    1.21    0.65
 -12   5   6    5.39    0.66
 -12  -5   6    4.56    0.76
  12  -5  -6    4.96    0.93
  12   5  -5    1.43    0.57
 -12   5   5    2.29    0.51
 -12  -5   5    2.24    0.58
 -12   5   4   -0.21    0.38
  12   5  -4    0.30    0.45
 -12  -5   4   -0.34    0.39
  12   5  -3    0.57    0.47
  12   5  -3    1.27    0.50
 -12   5   3    0.90    0.49
 -12  -5   3    0.64    0.47
 -12   5   2    2.16    0.46
  12   5  -2    3.24    0.64
 -12   5   2    2.90    0.61
  12   5  -2    2.05    0.59
 -12  -5   2    1.54    0.53
 -12   5   1    0.54    0.37
  12   5  -1    0.24    0.43
 -12   5   1   -0.36    0.39
 -12  -5   1    0.40    0.44
 -12   5   0    0.41    0.36
  12   5   0    0.57    0.46
 -12   5   0    1.13    0.48
 -12  -5   0    0.54    0.46
 -12   5  -1    1.62    0.52
  12   5   1    0.11    0.40
 -12   5  -1    1.11    0.43
 -12  -5  -1    1.73    0.54
  12   5   2    4.97    0.75
 -12   5  -2    5.29    0.76
 -12   5  -2    6.30    0.72
 -12  -5  -2    7.13    0.86
  12   5   3    1.37    0.49
 -12   5  -3    2.30    0.59
 -12   5  -3    1.99    0.54
  12  -5   3    1.11    0.52
 -12   5  -4   -0.14    0.42
  12   5   4   -0.05    0.39
 -12   5  -4    0.49    0.42
  12  -5   4    0.18    0.48
 -12   5  -5   -0.02    0.47
  12   5   5    0.37    0.46
  12  -5   5   -0.26    0.48
  12   5   6   10.60    1.07
 -12   5  -6    9.09    1.08
  12  -5   6   11.10    1.16
  12   5   7    5.50    0.84
 -12   5  -7    4.70    0.85
  12  -5   7    6.51    0.99
 -12   6   5   -0.23    0.42
  12   6  -5   -0.25    0.51
 -12  -6   5   -0.78    0.42
 -12   6   4    4.88    0.73
  12   6  -4    3.50    0.77
 -12  -6   4    4.70    0.84
  12   6  -3    6.97    0.95
 -12   6   3    6.14    0.84
 -12  -6   3    6.28    0.91
 -12   6   2   -0.26    0.42
  12   6  -2    0.58    0.52
  12   6  -2    0.71    0.50
 -12  -6   2    0.68    0.53
  12   6  -1    2.26    0.64
 -12   6   1    1.30    0.57
  12   6  -1    2.30    0.64
 -12  -6   1    2.04    0.66
  12   6   0    1.51    0.56
 -12   6   0    1.03    0.56
 -12  -6   0    0.49    0.54
 -12   6  -1    0.45    0.40
  12   6   1    0.14    0.41
 -12   6  -1    0.06    0.48
 -12  -6  -1    0.52    0.52
 -12   6  -2    4.74    0.82
  12   6   2    6.10    0.85
  12   6   3    0.16    0.44
 -12   6  -3    0.05    0.47
  12   6   4    8.79    0.99
 -12   6  -4    9.60    1.11
  13   0 -10   -0.47    0.47
 -13   0  10    0.30    0.38
  13   0  -9   -0.35    0.44
 -13   0   9    0.50    0.35
 -13   0   8    4.17    0.57
  13   0  -8    4.97    0.78
  13   0  -7   -0.37    0.40
 -13   0   7   -0.17    0.29
  13   0  -7   -0.15    0.42
  13   0  -6   11.31    0.94
  13   0  -6   13.22    1.16
 -13   0   6   12.13    0.84
  13   0  -5    0.03    0.37
  13   0  -5   -0.69    0.30
 -13   0   5   -0.14    0.30
 -13   0   4    2.37    0.46
  13   0  -4    2.41    0.55
 -13   0   3   -0.09    0.30
  13   0  -3   -0.04    0.23
  13   0  -3   -0.21    0.31
  13   0  -2  236.03    5.78
  13   0  -2  242.37    6.07
 -13   0   2  257.20    5.96
 -13   0   1   -0.06    0.31
  13   0  -1    0.23    0.29
 -13   0   0   79.07    2.41
  13   0   0   75.21    2.31
 -13   0  -1   -0.03    0.32
  13   0   1   -0.09    0.30
 -13   0  -2    1.96    0.46
 -13   0  -2    1.62    0.38
  13   0   2    2.66    0.50
 -13   0  -3    0.69    0.37
  13   0   3    0.47    0.37
 -13   0  -3   -0.32    0.26
 -13   0  -4   23.41    1.08
 -13   0  -4   22.83    1.21
  13   0   4   24.16    1.26
 -13   0  -5   -0.25    0.31
 -13   0  -5    0.20    0.34
  13   0   5   -0.16    0.35
 -13   0  -6    5.68    0.68
  13   0   6    4.62    0.70
 -13   0  -6    6.76    0.79
 -13   0  -7   -0.21    0.35
 -13   0  -7   -0.29    0.35
  13   0   7    0.05    0.39
 -13   0  -8    0.90    0.44
  13   0   8    0.00    0.42
 -13   0  -9    0.36    0.40
  13   0   9   -0.06    0.42
  13   0  10   10.58    1.13
  13  -1 -10    3.94    0.84
 -13  -1  10    5.18    0.67
  13   1  -9    0.50    0.50
 -13   1   9    0.32    0.33
  13  -1  -9    0.44    0.55
 -13  -1   9   -0.11    0.36
  13   1  -8   -0.85    0.37
 -13   1   8   -0.24    0.28
  13  -1  -8    0.32    0.49
 -13  -1   8   -0.07    0.33
  13   1  -7   -0.60    0.32
  13   1  -7    0.47    0.46
 -13   1   7   -0.35    0.27
 -13  -1   7    0.20    0.34
  13  -1  -7    0.93    0.49
  13   1  -6    0.01    0.41
 -13   1   6    0.55    0.35
  13   1  -6    0.47    0.35
 -13  -1   6    0.43    0.38
  13  -1  -6    0.78    0.49
  13  -1  -6    0.43    0.44
 -13   1   5    1.88    0.43
  13   1  -5    1.58    0.42
  13   1  -5    1.45    0.50
 -13  -1   5    2.19    0.48
  13  -1  -5    1.94    0.58
 -13   1   4    1.75    0.41
  13   1  -4    0.63    0.42
  13   1  -4    1.35    0.36
 -13  -1   4    1.43    0.41
  13  -1  -4    0.93    0.44
 -13   1   3   -0.02    0.29
  13   1  -3    0.03    0.33
  13   1  -3   -0.19    0.25
  13  -1  -3   -0.13    0.34
 -13  -1   3    0.15    0.31
 -13   1   2   18.40    1.00
  13   1  -2   18.36    0.95
  13   1  -2   18.78    1.11
  13  -1  -2   18.16    0.90
 -13  -1   2   17.43    1.02
  13  -1  -2   19.26    1.12
 -13   1   1   45.83    1.69
  13   1  -1   46.46    1.63
  13  -1  -1   43.32    1.72
 -13  -1   1   48.29    1.72
  13  -1  -1   42.99    1.54
 -13   1   0  154.05    4.03
  13   1   0  150.46    3.95
 -13  -1   0  152.55    4.02
  13  -1   0  151.40    3.89
 -13   1  -1   23.77    1.05
  13   1   1   22.36    1.16
 -13   1  -1   21.12    1.13
 -13  -1  -1   21.94    1.15
  13  -1   1   20.40    1.12
  13   1   2    6.10    0.69
 -13   1  -2    5.88    0.62
 -13   1  -2    4.54    0.62
 -13  -1  -2    6.04    0.69
  13  -1   2    5.89    0.69
  13   1   3    3.34    0.57
 -13   1  -3    2.39    0.53
 -13   1  -3    3.55    0.52
 -13  -1  -3    3.61    0.51
  13  -1   3    3.54    0.58
 -13  -1  -3    3.69    0.58
 -13   1  -4    1.72    0.43
 -13   1  -4    0.94    0.43
  13   1   4    1.76    0.48
 -13  -1  -4    0.70    0.36
 -13  -1  -4    1.13    0.42
  13  -1   4    1.14    0.45
  13   1   5    3.40    0.61
 -13   1  -5    3.35    0.60
 -13   1  -5    4.49    0.60
 -13  -1  -5    3.88    0.63
 -13  -1  -5    3.47    0.52
  13  -1   5    3.46    0.62
 -13   1  -6    6.46    0.81
  13   1   6    4.87    0.72
 -13   1  -6    5.04    0.66
 -13  -1  -6    5.87    0.72
 -13  -1  -6    5.70    0.66
  13  -1   6    5.19    0.75
  13   1   7    0.84    0.48
 -13   1  -7    2.13    0.53
 -13   1  -7    2.60    0.60
  13  -1   7    2.31    0.59
 -13  -1  -7    2.30    0.49
  13   1   8    1.74    0.56
 -13   1  -8    1.40    0.55
 -13   1  -8    1.65    0.52
 -13  -1  -8    1.89    0.50
  13  -1   8    2.08    0.58
  13   1   9    0.24    0.48
 -13  -1  -9   -0.16    0.52
 -13  -1  -9   -0.11    0.37
  13  -1   9    0.63    0.48
  13   1  10    0.97    0.62
  13  -1  10    2.61    0.68
 -13  -1 -10    2.38    0.75
 -13  -2  10    3.83    0.65
  13  -2 -10    3.07    0.82
 -13  -2   9    0.45    0.40
  13  -2  -9    0.06    0.56
 -13   2   8    5.40    0.56
  13  -2  -8    4.75    0.84
 -13  -2   8    5.45    0.71
 -13   2   7    2.08    0.42
  13   2  -7    1.91    0.58
  13  -2  -7    2.33    0.65
 -13  -2   7    1.24    0.44
  13   2  -6    5.77    0.79
 -13   2   6    5.71    0.60
  13  -2  -6    5.12    0.79
 -13  -2   6    5.11    0.68
  13   2  -5    0.77    0.45
 -13   2   5    0.71    0.36
  13  -2  -5    1.44    0.55
 -13  -2   5    1.65    0.45
 -13   2   4    2.55    0.47
  13   2  -4    1.43    0.41
  13   2  -4    2.03    0.53
 -13  -2   4    2.84    0.52
  13  -2  -4    1.41    0.52
  13   2  -3    0.33    0.32
  13   2  -3   -0.31    0.33
 -13   2   3    0.23    0.32
 -13  -2   3   -0.22    0.30
  13  -2  -3    0.12    0.40
 -13   2   2    0.63    0.37
  13   2  -2    0.98    0.40
  13  -2  -2    1.22    0.46
 -13  -2   2    1.12    0.42
  13   2  -1   35.47    1.46
 -13   2   1   38.16    1.52
  13  -2  -1   37.79    1.57
  13  -2  -1   33.70    1.34
 -13  -2   1   38.46    1.55
  13   2   0    0.13    0.33
 -13   2   0    0.31    0.30
 -13   2   0    0.23    0.34
  13  -2   0   -0.12    0.29
  13  -2   0   -0.15    0.34
 -13  -2   0    0.20    0.32
 -13   2  -1    6.72    0.66
  13   2   1    6.57    0.71
 -13   2  -1    6.30    0.70
 -13  -2  -1    5.51    0.67
  13  -2   1    5.05    0.64
  13  -2   1    6.23    0.70
  13   2   2   24.20    1.24
 -13   2  -2   25.52    1.13
 -13   2  -2   26.46    1.31
 -13  -2  -2   25.62    1.26
  13  -2   2   24.01    1.24
  13   2   3    0.01    0.37
 -13   2  -3    0.83    0.39
 -13   2  -3    0.86    0.43
  13  -2   3    0.48    0.39
 -13  -2  -3    0.50    0.31
 -13  -2  -3    0.77    0.42
 -13   2  -4    1.65    0.46
  13   2   4    2.12    0.51
 -13   2  -4    2.06    0.55
 -13  -2  -4    2.74    0.55
 -13  -2  -4    1.78    0.43
  13  -2   4    1.42    0.48
  13   2   5    1.08    0.48
 -13   2  -5    0.80    0.41
 -13   2  -5    1.16    0.50
  13  -2   5    0.62    0.45
 -13  -2  -5    1.06    0.38
 -13  -2  -5    1.28    0.46
 -13   2  -6    0.74    0.45
 -13   2  -6    0.15    0.37
  13   2   6    0.69    0.41
  13  -2   6    0.36    0.43
 -13  -2  -6   -0.17    0.35
 -13  -2  -6   -0.08    0.33
 -13  -2  -6    0.16    0.41
  13   2   7    2.76    0.61
 -13   2  -7    2.14    0.54
 -13   2  -7    2.02    0.61
  13  -2   7    1.88    0.58
 -13  -2  -7    2.00    0.45
 -13  -2  -7    1.60    0.56
 -13   2  -8   10.42    1.08
  13   2   8   10.82    1.07
 -13   2  -8   10.95    1.01
  13  -2   8   10.68    1.12
 -13  -2  -8   11.18    0.92
 -13  -2  -8   10.07    1.06
  13   2   9    0.78    0.51
 -13  -2  -9   -0.37    0.54
  13  -2   9    0.81    0.53
 -13  -2  -9   -0.02    0.36
  13   2  10    5.62    0.91
  13  -2  10    5.47    0.92
 -13  -2 -10    4.65    0.90
  13  -3  -9    1.02    0.66
 -13  -3   9    1.54    0.53
 -13  -3   8    0.98    0.46
  13  -3  -8    0.28    0.54
  13   3  -7    0.09    0.43
 -13   3   7   -0.24    0.28
  13  -3  -7    0.03    0.50
 -13  -3   7   -0.09    0.37
  13   3  -6    1.73    0.53
 -13   3   6    2.87    0.47
 -13  -3   6    2.02    0.52
  13  -3  -6    1.20    0.55
 -13   3   5    5.04    0.60
  13   3  -5    5.18    0.73
 -13  -3   5    4.98    0.72
 -13   3   4    2.53    0.49
  13   3  -4    3.03    0.57
  13   3  -4    3.30    0.60
  13  -3  -4    3.98    0.72
 -13  -3   4    2.50    0.56
 -13   3   3    0.38    0.38
  13   3  -3   -0.50    0.33
  13   3  -3    0.42    0.39
 -13  -3   3    0.32    0.36
  13  -3  -3    0.26    0.43
 -13   3   2   14.64    0.95
  13   3  -2   11.85    0.91
 -13   3   2   14.20    0.84
  13  -3  -2   12.95    1.03
 -13  -3   2   12.70    0.97
 -13   3   1    3.86    0.52
  13   3  -1    4.41    0.63
 -13   3   1    4.00    0.61
 -13  -3   1    2.99    0.58
  13  -3  -1    2.75    0.58
  13   3   0    6.15    0.72
 -13   3   0    6.21    0.74
 -13   3   0    6.35    0.65
 -13  -3   0    7.02    0.79
  13  -3   0    5.97    0.74
 -13   3  -1   17.01    0.98
 -13   3  -1   18.43    1.12
  13   3   1   16.48    1.04
  13  -3   1   19.12    1.09
 -13  -3  -1   17.53    1.11
  13  -3   1   16.40    1.06
  13   3   2    3.62    0.60
 -13   3  -2    3.99    0.57
 -13   3  -2    3.56    0.63
  13  -3   2    4.59    0.63
 -13  -3  -2    5.20    0.69
  13  -3   2    4.06    0.62
 -13   3  -3    1.04    0.41
 -13   3  -3    1.24    0.50
  13   3   3    1.55    0.49
 -13  -3  -3    1.18    0.38
  13  -3   3    0.89    0.43
  13  -3   3    0.75    0.43
 -13  -3  -3    0.70    0.41
 -13   3  -4    0.81    0.45
 -13   3  -4    0.71    0.40
  13   3   4    0.60    0.42
 -13  -3  -4    0.30    0.32
  13  -3   4    0.27    0.41
 -13  -3  -4    1.17    0.48
 -13   3  -5    1.31    0.48
  13   3   5    1.87    0.52
 -13   3  -5    1.85    0.53
  13  -3   5    1.32    0.51
 -13  -3  -5    2.00    0.54
 -13  -3  -5    1.58    0.40
  13   3   6    0.66    0.42
 -13   3  -6   -0.36    0.38
 -13   3  -6    0.19    0.42
  13  -3   6    0.20    0.43
 -13  -3  -6    0.08    0.32
 -13   3  -7   21.86    1.38
  13   3   7   19.79    1.29
 -13   3  -7   22.71    1.28
 -13  -3  -7   21.21    1.07
  13  -3   7   24.78    1.43
  13   3   8    0.63    0.51
 -13   3  -8    0.88    0.54
  13  -3   8   -0.42    0.45
  13   3   9   18.83    1.33
  13  -3   9   20.66    1.39
 -13  -4   8    0.52    0.49
  13  -4  -8    1.62    0.68
 -13   4   7    0.61    0.36
  13  -4  -7   -0.39    0.48
 -13  -4   7    0.88    0.52
 -13   4   6    3.69    0.55
  13   4  -6    4.02    0.67
 -13  -4   6    3.29    0.64
  13  -4  -6    3.45    0.78
  13   4  -5    4.58    0.69
 -13   4   5    5.85    0.63
 -13   4   5    5.36    0.65
 -13  -4   5    4.92    0.73
  13   4  -4    1.98    0.53
 -13   4   4    2.15    0.45
  13   4  -4    2.26    0.59
  13   4  -4    2.53    0.58
 -13   4   4    1.94    0.49
 -13  -4   4    2.95    0.60
  13   4  -3    0.13    0.41
 -13   4   3   -0.19    0.37
 -13   4   3   -0.69    0.28
  13   4  -3   -0.12    0.36
 -13  -4   3    0.06    0.40
 -13   4   2    4.66    0.58
  13   4  -2    4.09    0.67
 -13   4   2    3.93    0.62
  13  -4  -2    4.21    0.72
 -13  -4   2    3.45    0.64
 -13   4   1    0.42    0.40
 -13   4   1    0.48    0.36
  13   4  -1    0.02    0.38
  13  -4  -1    0.01    0.38
 -13  -4   1    0.45    0.42
 -13   4   0   29.53    1.45
  13   4   0   27.87    1.41
 -13   4   0   31.36    1.29
  13  -4   0   28.00    1.40
 -13  -4   0   26.76    1.43
 -13   4  -1    4.22    0.61
 -13   4  -1    5.69    0.74
  13   4   1    4.99    0.74
 -13  -4  -1    6.75    0.82
  13  -4   1    6.06    0.74
 -13   4  -2    9.56    0.83
  13   4   2    8.71    0.92
 -13   4  -2    8.43    0.91
  13  -4   2    8.92    0.90
  13  -4   2    8.25    0.82
 -13  -4  -2    8.63    0.92
 -13   4  -3    2.90    0.55
  13   4   3    2.09    0.53
 -13   4  -3    1.74    0.54
 -13  -4  -3    2.13    0.43
  13  -4   3    1.77    0.56
  13  -4   3    1.93    0.52
 -13  -4  -3    1.79    0.54
 -13   4  -4    3.66    0.69
 -13   4  -4    2.59    0.57
  13   4   4    1.92    0.55
 -13  -4  -4    2.78    0.61
 -13  -4  -4    2.05    0.43
  13  -4   4    2.86    0.62
 -13   4  -5    4.39    0.69
  13   4   5    4.12    0.70
 -13   4  -5    6.71    0.91
  13  -4   5    3.99    0.75
  13   4   6    3.24    0.69
 -13   4  -6    2.83    0.61
 -13   4  -6    1.82    0.60
  13  -4   6    0.63    0.51
  13   4   7    3.39    0.72
 -13   4  -7    3.98    0.79
  13  -4   7    2.42    0.68
 -13   4  -8    0.81    0.59
  13   4   8   -0.34    0.45
  13  -4   8    0.18    0.54
 -13   5   6    0.78    0.42
  13  -5  -6    0.46    0.58
 -13  -5   6   -0.06    0.40
 -13   5   5    4.63    0.67
 -13  -5   5    4.97    0.78
 -13   5   4    0.26    0.41
  13   5  -4    0.19    0.50
 -13  -5   4    0.58    0.49
  13   5  -3    6.04    0.86
 -13   5   3    6.75    0.78
  13   5  -3    6.84    0.93
 -13  -5   3    7.05    0.91
  13   5  -2   22.07    1.35
 -13   5   2   22.78    1.30
 -13   5   2   23.82    1.13
 -13  -5   2   22.95    1.40
 -13   5   1   18.43    1.22
  13   5  -1   17.91    1.21
 -13   5   1   16.42    1.00
 -13  -5   1   17.25    1.20
 -13   5   0    4.05    0.60
  13   5   0    3.85    0.72
 -13   5   0    5.54    0.79
 -13  -5   0    5.38    0.80
 -13   5  -1   -0.65    0.34
 -13   5  -1    1.19    0.54
  13   5   1   -0.04    0.39
 -13  -5  -1    0.20    0.47
 -13   5  -2    1.30    0.52
  13   5   2    1.69    0.55
 -13   5  -2    1.75    0.48
 -13  -5  -2    0.63    0.51
  13   5   3    0.27    0.43
 -13   5  -3    0.82    0.45
 -13   5  -3    0.92    0.53
 -13   5  -4   -0.18    0.39
  13   5   4    0.15    0.43
 -13   5  -4   -0.35    0.42
  13  -5   4    0.13    0.48
 -13   5  -5   -0.29    0.47
  13   5   5   -0.05    0.41
  13  -5   5   -0.69    0.48
 -13   5  -6    3.84    0.79
  13   5   6    2.67    0.68
  13  -5   6    1.77    0.67
 -13   6   3   30.98    1.61
  13   6  -3   30.37    1.73
 -13  -6   3   28.22    1.65
  13   6  -2   14.48    1.16
  13   6  -2   12.29    1.24
 -13   6   2   17.52    1.27
 -13  -6   2   15.28    1.38
  13   6  -1    1.47    0.60
  13   6  -1    1.14    0.55
 -13   6   1    3.46    0.72
 -13  -6   1    1.80    0.63
 -13   6   0    0.93    0.55
  13   6   0    1.12    0.52
 -13  -6   0    0.83    0.58
 -13   6  -1    9.26    0.87
  13   6   1    9.24    1.04
 -13   6  -1    9.13    1.05
 -13  -6  -1    8.46    1.04
  13   6   2    1.28    0.55
 -13   6  -2    1.94    0.63
 -13   6  -3   -0.05    0.47
  13   6   3    0.12    0.46
  14   0 -10   -0.23    0.55
 -14   0  10    0.21    0.39
  14   0  -9    0.24    0.52
 -14   0   9   -0.49    0.34
  14   0  -8   10.56    1.06
 -14   0   8   11.24    0.87
  14   0  -7   -0.41    0.41
  14   0  -7   -0.46    0.40
 -14   0   7    0.15    0.34
  14   0  -6    9.50    0.92
  14   0  -6   10.13    1.06
 -14   0   6   10.98    0.83
  14   0  -5   -0.62    0.34
 -14   0   5    0.07    0.33
  14   0  -5   -0.52    0.34
  14   0  -4    0.44    0.42
 -14   0   4    0.70    0.40
 -14   0   3   -0.56    0.27
  14   0  -3    0.33    0.42
  14   0  -2   15.82    1.04
 -14   0   2   17.18    1.02
  14   0  -2   13.82    0.85
 -14   0   1   -0.44    0.29
  14   0  -1   -0.31    0.36
  14   0  -1   -0.04    0.29
  14   0   0   22.61    1.15
 -14   0   0   24.18    1.22
  14   0   1    0.40    0.35
 -14   0  -1    0.10    0.34
 -14   0  -2   22.18    1.04
  14   0   2   22.18    1.19
 -14   0  -2   21.28    1.18
 -14   0  -3   -0.29    0.30
  14   0   3    0.17    0.37
 -14   0  -3   -0.21    0.32
 -14   0  -4    1.26    0.41
  14   0   4    0.25    0.40
 -14   0  -4    0.28    0.37
 -14   0  -5   -0.15    0.35
 -14   0  -5    0.62    0.39
  14   0   5    0.59    0.43
 -14   0  -6    0.65    0.45
  14   0   6    1.31    0.53
 -14   0  -6    1.04    0.44
  14   0   7    0.60    0.47
 -14   0  -7    0.18    0.39
 -14   0  -7    0.67    0.44
  14   0   8   -0.15    0.42
 -14   0  -8    0.69    0.44
 -14   0  -9    0.02    0.42
  14   0   9   -0.01    0.42
  14   0  10    7.49    0.98
 -14  -1  10    2.95    0.58
  14  -1 -10    3.32    0.84
 -14   1   9    4.17    0.58
  14  -1  -9    6.66    0.99
 -14  -1   9    6.65    0.78
 -14   1   8    0.18    0.35
  14  -1  -8    0.32    0.52
 -14  -1   8    0.56    0.41
 -14   1   7    6.51    0.68
  14   1  -7    5.37    0.73
  14   1  -7    6.69    0.92
 -14  -1   7    6.97    0.75
  14  -1  -7    4.80    0.78
 -14   1   6    1.58    0.44
  14   1  -6    1.21    0.54
  14   1  -6    1.10    0.42
 -14  -1   6    1.80    0.47
  14  -1  -6    3.02    0.65
  14  -1  -6    1.49    0.58
  14   1  -5   -0.25    0.38
 -14   1   5   -0.32    0.29
  14   1  -5   -0.17    0.29
  14  -1  -5   -0.27    0.41
 -14  -1   5    0.35    0.37
 -14   1   4    1.81    0.44
  14   1  -4    0.58    0.34
  14   1  -4    1.12    0.48
  14  -1  -4    1.81    0.54
 -14  -1   4    2.92    0.52
  14   1  -3   -0.06    0.28
  14   1  -3    0.31    0.38
 -14   1   3   -0.14    0.30
  14  -1  -3    0.41    0.38
 -14  -1   3   -0.24    0.33
  14   1  -2   -0.12    0.33
  14   1  -2    0.03    0.30
 -14   1   2    0.10    0.33
 -14  -1   2    0.09    0.30
  14  -1  -2   -0.01    0.37
 -14   1   1    6.65    0.72
  14   1  -1    6.21    0.69
  14  -1  -1    6.46    0.66
 -14  -1   1    6.19    0.71
  14  -1  -1    6.18    0.76
 -14   1   0   43.77    1.72
  14   1   0   42.35    1.65
 -14  -1   0   44.41    1.72
  14  -1   0   43.44    1.62
  14  -1   0   43.24    1.75
 -14   1  -1   -0.22    0.28
 -14   1  -1   -0.06    0.33
  14   1   1   -0.02    0.34
  14  -1   1    0.40    0.36
 -14  -1  -1    0.44    0.36
 -14   1  -2   24.38    1.14
  14   1   2   23.51    1.21
 -14   1  -2   22.21    1.22
 -14  -1  -2   22.94    1.23
  14  -1   2   22.77    1.22
 -14   1  -3    7.45    0.82
 -14   1  -3    6.65    0.69
  14   1   3    6.23    0.73
 -14  -1  -3    5.86    0.64
 -14  -1  -3    5.03    0.70
  14  -1   3    7.49    0.81
 -14   1  -4    8.16    0.79
 -14   1  -4    8.15    0.86
  14   1   4    9.05    0.90
 -14  -1  -4    7.95    0.84
 -14  -1  -4    8.73    0.78
  14  -1   4    8.04    0.86
 -14   1  -5    1.23    0.45
 -14   1  -5    2.33    0.55
  14   1   5    1.00    0.46
 -14  -1  -5    0.79    0.39
 -14  -1  -5    0.44    0.43
  14  -1   5    1.16    0.48
 -14   1  -6    0.84    0.48
  14   1   6    0.36    0.43
 -14   1  -6    0.72    0.43
 -14  -1  -6    1.19    0.49
 -14  -1  -6    1.16    0.45
  14  -1   6    0.40    0.44
 -14   1  -7    6.31    0.85
 -14   1  -7    5.73    0.75
  14   1   7    6.89    0.88
  14  -1   7    5.85    0.84
 -14  -1  -7    5.94    0.73
 -14   1  -8    0.17    0.42
 -14   1  -8    0.35    0.45
  14   1   8   -0.22    0.40
 -14  -1  -8   -0.17    0.38
  14  -1   8    0.71    0.51
  14   1   9    1.10    0.57
 -14   1  -9    0.68    0.47
 -14  -1  -9    1.14    0.63
  14  -1   9    1.62    0.62
 -14  -1  -9    1.38    0.51
  14  -2  -9    2.92    0.82
 -14  -2   9    2.78    0.63
 -14   2   8    0.42    0.33
  14   2  -8    0.19    0.52
 -14  -2   8    0.19    0.38
  14  -2  -8    0.66    0.56
 -14   2   7    8.10    0.72
  14   2  -7    9.42    1.02
  14  -2  -7    7.17    0.96
 -14  -2   7    8.32    0.86
 -14   2   6    1.71    0.42
  14   2  -6    0.33    0.48
 -14  -2   6    0.25    0.40
  14  -2  -6    1.10    0.58
  14  -2  -6    0.58    0.50
  14   2  -5    2.63    0.60
 -14   2   5    2.76    0.49
 -14  -2   5    3.52    0.61
  14  -2  -5    3.90    0.73
 -14   2   4    0.59    0.35
  14   2  -4    0.23    0.40
  14  -2  -4    0.43    0.47
 -14  -2   4    0.59    0.41
  14   2  -3   -0.33    0.33
  14   2  -3    0.34    0.34
 -14   2   3    0.32    0.35
  14  -2  -3    1.18    0.47
 -14  -2   3   -0.14    0.32
  14   2  -2    0.55    0.38
 -14   2   2    1.14    0.43
  14  -2  -2    0.91    0.46
 -14  -2   2    1.37    0.46
  14   2  -1    0.79    0.37
 -14   2   1    0.30    0.37
  14  -2  -1    0.11    0.39
 -14  -2   1    0.47    0.38
 -14   2   0    0.14    0.32
 -14   2   0   -0.14    0.32
  14   2   0    0.05    0.32
 -14  -2   0    0.00    0.33
  14  -2   0   -0.02    0.37
  14  -2   0    0.20    0.31
 -14   2  -1    1.89    0.51
  14   2   1    2.21    0.52
 -14   2  -1    1.45    0.42
  14  -2   1    1.62    0.47
 -14  -2  -1    1.48    0.47
  14  -2   1    2.45    0.56
 -14   2  -2    2.31    0.55
 -14   2  -2    2.09    0.47
  14   2   2    2.58    0.56
  14  -2   2    1.92    0.51
 -14  -2  -2    1.99    0.52
 -14   2  -3    1.82    0.46
  14   2   3    1.88    0.51
 -14   2  -3    1.02    0.47
  14  -2   3    0.95    0.47
 -14  -2  -3    2.06    0.53
 -14  -2  -3    0.90    0.36
  14   2   4    4.97    0.73
 -14   2  -4    3.95    0.61
 -14   2  -4    4.11    0.69
 -14  -2  -4    4.23    0.66
  14  -2   4    3.76    0.66
 -14  -2  -4    4.17    0.57
 -14   2  -5    1.21    0.50
 -14   2  -5    0.66    0.41
  14   2   5    1.29    0.51
 -14  -2  -5    1.15    0.48
  14  -2   5    0.40    0.43
 -14  -2  -5    1.23    0.44
 -14   2  -6    1.42    0.52
 -14   2  -6    2.00    0.53
  14   2   6    1.59    0.55
 -14  -2  -6    1.25    0.43
 -14  -2  -6    1.45    0.49
 -14  -2  -6    2.07    0.54
  14  -2   6    2.27    0.62
  14   2   7    1.56    0.52
 -14   2  -7    0.40    0.48
 -14   2  -7    0.35    0.44
  14  -2   7    1.02    0.54
 -14  -2  -7    0.51    0.50
 -14  -2  -7    1.44    0.47
 -14   2  -8    3.36    0.66
  14   2   8    3.16    0.69
 -14   2  -8    4.25    0.77
  14  -2   8    3.27    0.71
 -14  -2  -8    2.61    0.57
 -14  -2  -8    4.53    0.78
  14   2   9    1.39    0.60
 -14  -2  -9    1.05    0.66
  14  -2   9    2.09    0.67
 -14  -2  -9    2.02    0.53
 -14  -3   8    0.10    0.43
  14  -3  -8    0.94    0.61
  14   3  -7    2.52    0.66
 -14   3   7    4.61    0.55
  14  -3  -7    3.44    0.80
 -14  -3   7    2.81    0.63
 -14   3   6    4.87    0.59
  14   3  -6    4.68    0.76
  14  -3  -6    4.01    0.80
 -14  -3   6    4.54    0.71
 -14   3   5    2.93    0.56
  14   3  -5    1.23    0.53
 -14  -3   5    3.65    0.64
 -14   3   4    5.03    0.63
  14   3  -4    6.38    0.79
  14   3  -4    6.39    0.77
  14  -3  -4    4.81    0.81
 -14  -3   4    5.77    0.75
  14   3  -3    0.23    0.40
 -14   3   3    0.79    0.40
  14   3  -3    0.62    0.42
 -14  -3   3    0.27    0.39
  14  -3  -3    0.53    0.46
  14   3  -2    0.04    0.36
 -14   3   2    0.09    0.33
 -14   3   2   -0.22    0.33
 -14  -3   2    0.06    0.39
  14  -3  -2    0.50    0.45
 -14   3   1    1.53    0.45
 -14   3   1    1.17    0.40
  14   3  -1    0.66    0.42
  14  -3  -1    1.07    0.47
 -14  -3   1    1.80    0.50
  14   3   0    1.96    0.51
 -14   3   0    2.60    0.50
 -14   3   0    1.69    0.50
 -14  -3   0    3.45    0.62
  14  -3   0    2.82    0.58
 -14   3  -1    2.61    0.51
  14   3   1    3.37    0.60
 -14   3  -1    2.78    0.57
  14  -3   1    2.89    0.59
 -14  -3  -1    2.60    0.57
  14  -3   1    3.39    0.59
  14   3   2    5.81    0.75
 -14   3  -2    6.27    0.78
 -14   3  -2    5.87    0.70
  14  -3   2    6.40    0.77
 -14  -3  -2    5.63    0.75
  14  -3   2    5.68    0.75
  14   3   3   -0.10    0.38
 -14   3  -3    0.10    0.36
 -14   3  -3    0.75    0.40
 -14  -3  -3    0.20    0.42
 -14  -3  -3   -0.01    0.29
  14  -3   3    0.24    0.41
  14  -3   3   -0.14    0.37
  14   3   4    1.72    0.52
 -14   3  -4    1.26    0.48
 -14   3  -4    1.47    0.48
  14  -3   4    1.06    0.50
 -14  -3  -4    0.90    0.38
 -14  -3  -4    1.04    0.46
 -14   3  -5   -0.24    0.37
  14   3   5    0.11    0.41
 -14   3  -5   -0.55    0.37
 -14  -3  -5   -0.19    0.34
  14  -3   5    0.46    0.46
 -14  -3  -5   -0.07    0.40
 -14   3  -6    1.11    0.51
  14   3   6    1.28    0.51
 -14   3  -6    2.15    0.63
 -14  -3  -6    0.70    0.41
  14  -3   6    2.12    0.64
  14   3   7    0.28    0.47
 -14   3  -7   -0.18    0.46
 -14   3  -7   -0.02    0.46
  14  -3   7   -0.14    0.46
 -14   3  -8   -0.44    0.47
  14   3   8   -0.39    0.46
  14  -3   8    0.14    0.52
 -14   4   7    0.92    0.40
  14  -4  -7    0.61    0.58
 -14  -4   7    1.14    0.54
  14   4  -6    6.50    0.85
 -14   4   6    6.64    0.72
  14  -4  -6    5.36    0.92
 -14  -4   6    5.41    0.80
 -14   4   5    0.90    0.42
 -14   4   5    0.88    0.40
  14   4  -5   -0.11    0.42
 -14  -4   5    0.08    0.42
 -14   4   4    1.47    0.51
  14   4  -4    0.82    0.47
  14   4  -4    1.81    0.54
 -14   4   4    1.25    0.43
  14   4  -4    1.88    0.59
 -14  -4   4    0.51    0.47
  14   4  -3   -0.22    0.38
  14   4  -3   -0.17    0.38
 -14   4   3   -0.48    0.35
 -14   4   3    0.14    0.36
  14  -4  -3    0.04    0.48
 -14  -4   3    0.40    0.42
  14   4  -2   -0.04    0.41
 -14   4   2   -0.45    0.38
 -14   4   2   -0.03    0.35
 -14  -4   2   -0.15    0.38
  14  -4  -2    0.67    0.48
 -14   4   1    0.61    0.39
  14   4  -1   -0.08    0.40
 -14   4   1    0.32    0.44
 -14  -4   1    0.29    0.42
  14  -4  -1    0.74    0.46
 -14   4   0    3.49    0.65
  14   4   0    3.66    0.67
 -14   4   0    2.69    0.55
  14  -4   0    3.11    0.63
 -14  -4   0    3.59    0.68
 -14   4  -1    1.38    0.53
  14   4   1    1.06    0.49
 -14   4  -1    0.80    0.43
 -14  -4  -1    1.15    0.51
  14  -4   1    0.08    0.40
  14   4   2   13.18    1.04
 -14   4  -2   11.60    1.10
 -14   4  -2   14.12    0.98
 -14  -4  -2   13.16    1.16
  14  -4   2   12.51    1.00
 -14   4  -3    2.45    0.56
  14   4   3    2.95    0.61
 -14   4  -3    1.27    0.53
 -14  -4  -3    1.54    0.44
 -14  -4  -3    2.86    0.63
  14  -4   3    0.71    0.46
  14  -4   3    1.21    0.53
  14   4   4   10.74    1.05
 -14   4  -4   11.76    1.00
 -14   4  -4    9.69    1.06
  14  -4   4   10.41    1.07
 -14  -4  -4   11.19    0.81
  14   4   5    3.76    0.68
 -14   4  -5    4.83    0.74
 -14   4  -5    3.82    0.75
  14  -4   5    3.85    0.74
  14   4   6   -0.39    0.38
 -14   4  -6   -0.21    0.44
 -14   4  -6   -0.49    0.39
  14  -4   6    0.63    0.55
 -14   4  -7    0.43    0.53
  14   4   7   -0.04    0.47
  14  -4   7    0.45    0.54
 -14   5   5    7.65    0.85
 -14  -5   5    7.67    0.96
  14   5  -4   -0.51    0.44
 -14   5   4   -0.17    0.40
 -14  -5   4   -0.33    0.40
 -14   5   3    0.21    0.44
  14   5  -3   -0.43    0.43
  14   5  -3   -0.27    0.42
 -14  -5   3   -0.62    0.39
 -14   5   2   -0.30    0.40
  14   5  -2    0.32    0.50
 -14   5   2    0.80    0.43
 -14  -5   2    0.71    0.52
 -14   5   1    0.06    0.39
 -14   5   1    0.01    0.42
  14   5  -1   -0.15    0.42
 -14  -5   1    0.38    0.50
 -14   5   0    0.21    0.48
  14   5   0    0.43    0.53
 -14   5   0    1.33    0.46
 -14  -5   0    0.71    0.53
  14   5   1    3.39    0.69
 -14   5  -1    3.80    0.63
 -14   5  -1    2.31    0.64
 -14  -5  -1    3.60    0.72
  14   5   2    1.92    0.57
 -14   5  -2    2.63    0.57
 -14   5  -2    1.51    0.54
 -14  -5  -2    1.24    0.56
 -14   5  -3   11.24    1.01
 -14   5  -3   10.65    1.10
  14   5   3    8.40    0.99
 -14   5  -4    3.64    0.71
 -14   5  -4    5.66    0.88
  14   5   4    4.96    0.81
  14   5   5    5.65    0.86
 -14   5  -5    5.52    0.90
  14  -5   5    6.10    0.94
  14   6  -1    1.63    0.62
  14   6  -1    1.13    0.64
 -14   6   1    0.99    0.57
 -14  -6   1    2.52    0.73
  14   6   0   12.77    1.24
 -14   6   0   10.75    1.17
 -14  -6   0   12.72    1.26
  14   6   1    5.18    0.86
 -15   0   9   -0.34    0.38
  15   0  -9    0.57    0.58
  15   0  -8    0.90    0.56
 -15   0   8    0.86    0.43
  15   0  -7   -0.27    0.44
  15   0  -7   -0.57    0.43
 -15   0   7   -0.04    0.35
  15   0  -6    5.65    0.79
 -15   0   6    6.36    0.72
  15   0  -6    6.66    0.91
 -15   0   5   -0.21    0.34
  15   0  -5    0.34    0.41
  15   0  -5    0.19    0.41
  15   0  -4  113.47    3.47
 -15   0   4  111.82    3.24
  15   0  -3   -0.47    0.35
 -15   0   3    0.87    0.41
 -15   0   2  104.03    3.06
  15   0  -2  102.05    3.17
  15   0  -1    0.41    0.33
  15   0  -1    0.00    0.40
 -15   0   1   -0.30    0.34
  15   0   0    7.89    0.79
 -15   0   0    7.25    0.80
 -15   0  -1   -0.34    0.32
  15   0   1   -0.60    0.30
 -15   0  -2    0.82    0.37
 -15   0  -2    0.54    0.40
  15   0   2    0.51    0.42
 -15   0  -3   -0.01    0.37
 -15   0  -3    0.30    0.34
  15   0   3    0.49    0.40
 -15   0  -4   50.90    1.80
  15   0   4   54.66    2.07
 -15   0  -4   49.91    2.00
 -15   0  -5    0.21    0.43
 -15   0  -5   -0.39    0.33
  15   0   5    0.39    0.44
  15   0   6    0.26    0.45
 -15   0  -6   -0.14    0.38
 -15   0  -6   -0.02    0.40
 -15   0  -7   -0.29    0.38
 -15   0  -7   -0.41    0.42
  15   0   7    0.10    0.44
 -15   0  -8    0.41    0.44
  15   0   8   -0.10    0.44
  15   0   9    0.51    0.52
 -15   0  -9    0.27    0.47
 -15   1   9   -0.04    0.36
  15  -1  -9    0.62    0.61
 -15  -1   9   -0.27    0.39
 -15   1   8    4.77    0.64
  15   1  -8    5.11    0.88
  15  -1  -8    4.75    0.85
 -15  -1   8    5.07    0.72
 -15   1   7    1.94    0.48
  15   1  -7    1.83    0.63
  15  -1  -7    0.68    0.56
 -15  -1   7    0.54    0.42
  15  -1  -7    1.97    0.63
 -15   1   6   24.42    1.23
  15   1  -6   24.69    1.48
  15  -1  -6   29.13    1.56
 -15  -1   6   25.28    1.28
  15  -1  -6   26.39    1.54
  15   1  -5    1.14    0.52
 -15   1   5    1.60    0.47
  15   1  -5    1.19    0.42
  15  -1  -5    2.19    0.64
 -15  -1   5    1.44    0.49
 -15   1   4   51.94    1.89
  15   1  -4   54.95    1.80
  15   1  -4   50.67    2.06
 -15  -1   4   50.36    1.92
  15  -1  -4   51.05    2.11
 -15   1   3   20.49    1.16
  15  -1  -3   21.23    1.32
 -15  -1   3   20.86    1.19
  15   1  -2    0.01    0.31
 -15   1   2    0.02    0.36
  15   1  -2    0.10    0.40
  15  -1  -2    0.19    0.43
 -15  -1   2    0.06    0.33
  15   1  -1   -0.04    0.33
 -15   1   1    0.01    0.36
  15  -1  -1   -0.36    0.37
 -15  -1   1   -0.12    0.34
  15  -1  -1   -0.03    0.33
 -15   1   0    0.59    0.39
  15   1   0    0.60    0.41
 -15  -1   0    1.35    0.45
  15  -1   0    0.75    0.38
  15  -1   0    1.19    0.49
 -15   1  -1    2.08    0.45
  15   1   1    1.55    0.47
 -15   1  -1    3.12    0.58
 -15  -1  -1    2.39    0.54
  15  -1   1    2.62    0.54
 -15   1  -2    4.14    0.59
  15   1   2    4.83    0.69
 -15   1  -2    4.70    0.68
 -15  -1  -2    5.90    0.76
  15  -1   2    6.15    0.74
 -15  -1  -2    4.99    0.61
  15   1   3    6.32    0.80
 -15   1  -3    6.17    0.79
 -15   1  -3    4.61    0.63
 -15  -1  -3    5.27    0.64
 -15  -1  -3    5.32    0.74
  15  -1   3    6.80    0.81
 -15   1  -4    1.68    0.49
 -15   1  -4    1.71    0.52
  15   1   4    0.91    0.49
 -15  -1  -4    1.29    0.43
  15  -1   4    0.78    0.47
 -15  -1  -4    1.11    0.48
  15   1   5    8.89    0.98
 -15   1  -5    9.12    0.91
 -15   1  -5    8.43    0.94
 -15  -1  -5   11.39    0.93
  15  -1   5    8.33    0.97
 -15  -1  -5   10.56    1.02
 -15   1  -6    2.38    0.61
 -15   1  -6    3.56    0.64
  15   1   6    3.16    0.68
 -15  -1  -6    2.48    0.55
  15  -1   6    2.50    0.66
 -15  -1  -6    3.85    0.72
  15   1   7   -0.09    0.44
 -15   1  -7    0.68    0.45
 -15   1  -7   -0.24    0.42
 -15  -1  -7   -0.21    0.40
  15  -1   7    0.16    0.47
  15   1   8   -0.32    0.45
 -15   1  -8    0.69    0.52
 -15  -1  -8    0.80    0.48
  15  -1   8    0.96    0.54
  15   1   9    7.64    1.01
 -15   1  -9    8.04    0.93
 -15  -1  -9    7.59    1.04
 -15  -1  -9    7.10    0.88
  15  -1   9    8.99    1.07
  15  -2  -9   -0.35    0.55
 -15  -2   9    0.03    0.43
 -15   2   8    2.68    0.52
  15   2  -8    4.02    0.79
 -15  -2   8    3.09    0.62
  15  -2  -8    1.99    0.72
 -15   2   7    0.27    0.37
  15   2  -7    0.55    0.51
  15  -2  -7    0.31    0.53
 -15  -2   7   -0.31    0.37
 -15   2   6   13.18    0.91
  15   2  -6   12.87    1.22
  15  -2  -6   13.38    1.27
  15  -2  -6   16.62    1.34
 -15  -2   6   13.31    1.02
  15   2  -5    5.88    0.82
 -15   2   5    8.20    0.78
  15  -2  -5    6.91    0.95
 -15  -2   5    6.49    0.81
 -15   2   4    2.46    0.50
  15   2  -4    2.13    0.58
 -15  -2   4    2.47    0.56
  15  -2  -4    0.65    0.54
  15   2  -3    0.61    0.44
 -15   2   3    0.16    0.38
  15   2  -3   -0.33    0.31
 -15  -2   3   -0.30    0.31
  15  -2  -3   -0.13    0.40
  15   2  -2    0.22    0.37
  15   2  -2   -0.07    0.36
 -15   2   2    0.57    0.39
 -15  -2   2   -0.35    0.34
  15  -2  -2    0.12    0.42
  15   2  -1    1.29    0.44
 -15   2   1    1.12    0.47
 -15   2   1    1.90    0.45
  15  -2  -1    1.83    0.55
 -15  -2   1    2.09    0.53
 -15   2   0    0.80    0.44
 -15   2   0    0.36    0.35
  15   2   0    0.52    0.39
  15  -2   0    0.59    0.46
  15  -2   0   -0.04    0.31
 -15  -2   0    0.68    0.40
 -15   2  -1    0.08    0.35
 -15   2  -1   -0.24    0.31
  15   2   1   -0.06    0.35
  15  -2   1   -0.15    0.38
  15  -2   1   -0.08    0.38
 -15  -2  -1    0.39    0.40
  15   2   2   18.48    1.16
 -15   2  -2   19.57    1.11
 -15   2  -2   17.30    1.16
  15  -2   2   18.86    1.20
 -15  -2  -2   21.07    1.24
  15   2   3    4.60    0.72
 -15   2  -3    3.55    0.67
 -15   2  -3    3.90    0.62
 -15  -2  -3    4.70    0.63
 -15  -2  -3    5.04    0.73
  15  -2   3    3.95    0.68
 -15   2  -4   12.05    1.12
 -15   2  -4   15.63    1.02
  15   2   4   13.76    1.09
 -15  -2  -4   14.38    0.92
 -15  -2  -4   13.02    1.06
  15  -2   4   15.28    1.16
 -15   2  -5   15.21    1.06
 -15   2  -5   15.48    1.14
  15   2   5   15.31    1.14
 -15  -2  -5   13.30    0.93
 -15  -2  -5   15.77    1.16
  15  -2   5   15.02    1.19
 -15   2  -6   12.79    1.20
 -15   2  -6   11.04    1.00
  15   2   6   12.31    1.15
 -15  -2  -6    9.40    0.86
  15  -2   6   11.39    1.14
  15   2   7   11.66    1.13
 -15   2  -7   13.74    1.26
 -15   2  -7   11.78    1.07
 -15  -2  -7   10.94    0.97
  15  -2   7   13.09    1.25
 -15  -2  -7   13.62    1.13
 -15   2  -8   -0.44    0.41
  15   2   8    0.30    0.45
 -15   2  -8    0.16    0.53
 -15  -2  -8   -0.18    0.39
  15  -2   8   -0.71    0.45
 -15  -2  -8    0.54    0.56
  15   3  -8    1.65    0.64
  15  -3  -8    1.57    0.70
 -15  -3   8    0.93    0.52
 -15   3   7    0.60    0.39
  15   3  -7    0.48    0.49
  15  -3  -7   -0.09    0.54
 -15  -3   7    0.14    0.42
  15   3  -6    3.08    0.70
 -15   3   6    3.34    0.54
 -15  -3   6    2.81    0.64
  15  -3  -6    4.03    0.83
 -15   3   5    1.01    0.44
  15   3  -5    0.77    0.49
 -15  -3   5    0.38    0.43
  15   3  -4   -0.62    0.36
 -15   3   4   -0.24    0.36
  15  -3  -4   -0.46    0.42
 -15  -3   4    0.01    0.35
 -15   3   3    4.76    0.68
  15   3  -3    4.23    0.70
 -15   3   3    4.84    0.64
  15   3  -3    3.61    0.68
 -15  -3   3    3.24    0.65
  15  -3  -3    5.37    0.81
 -15   3   2    6.83    0.72
  15   3  -2    8.32    0.90
 -15   3   2    8.95    0.88
 -15  -3   2    8.15    0.91
  15  -3  -2    8.48    0.96
 -15   3   1    0.13    0.40
 -15   3   1    0.37    0.39
  15   3  -1    0.20    0.41
  15  -3  -1   -0.54    0.37
 -15  -3   1   -0.19    0.37
 -15   3   0   -0.02    0.36
  15   3   0    1.99    0.53
 -15   3   0    1.23    0.51
 -15  -3   0    1.82    0.52
  15  -3   0    1.99    0.58
 -15   3  -1    0.61    0.45
 -15   3  -1    0.92    0.43
  15   3   1    1.13    0.49
  15  -3   1   -0.02    0.42
 -15  -3  -1    0.29    0.43
 -15   3  -2    0.51    0.42
 -15   3  -2    0.42    0.44
  15   3   2    1.08    0.47
  15  -3   2    1.17    0.50
  15  -3   2    1.16    0.47
 -15  -3  -2    0.47    0.49
 -15   3  -3    0.99    0.46
  15   3   3    1.48    0.53
 -15   3  -3    1.04    0.52
 -15  -3  -3    0.41    0.36
 -15  -3  -3    0.73    0.48
  15  -3   3    1.55    0.55
  15  -3   3    0.64    0.48
 -15   3  -4    0.00    0.38
 -15   3  -4    0.33    0.46
  15   3   4    0.77    0.47
 -15  -3  -4    0.15    0.37
  15  -3   4   -0.16    0.44
 -15  -3  -4    0.62    0.47
 -15   3  -5    0.36    0.43
  15   3   5    0.39    0.46
 -15   3  -5    1.36    0.57
 -15  -3  -5    1.14    0.46
  15  -3   5    1.34    0.56
 -15   3  -6    9.96    0.98
  15   3   6    8.40    0.98
 -15   3  -6    7.54    1.00
  15  -3   6    9.56    1.07
 -15  -3  -6    6.09    0.72
 -15   3  -7   11.90    1.10
 -15   3  -7   10.13    1.14
  15   3   7   10.28    1.09
  15  -3   7   11.68    1.22
  15   4  -6    0.08    0.48
 -15   4   6    0.27    0.40
 -15  -4   6   -0.40    0.38
  15  -4  -6   -0.04    0.53
 -15   4   5    0.26    0.41
  15   4  -5    1.15    0.55
 -15   4   5    0.38    0.42
 -15  -4   5   -0.29    0.39
 -15   4   4    1.83    0.49
  15   4  -4    1.59    0.58
 -15   4   4    1.11    0.50
 -15  -4   4    1.40    0.53
  15   4  -3    0.61    0.46
 -15   4   3   -0.27    0.36
 -15   4   3    0.43    0.42
  15   4  -3    0.08    0.44
  15  -4  -3    0.76    0.57
 -15  -4   3   -0.02    0.40
 -15   4   2   -0.25    0.37
  15   4  -2    0.74    0.50
 -15   4   2   -0.15    0.36
 -15  -4   2   -0.02    0.42
  15  -4  -2    0.55    0.49
 -15   4   1    0.74    0.46
 -15   4   1    0.98    0.43
  15   4  -1    1.07    0.51
  15  -4  -1    0.18    0.49
 -15  -4   1    1.33    0.53
 -15   4   0    3.77    0.70
 -15   4   0    3.66    0.62
  15   4   0    2.54    0.64
 -15  -4   0    4.29    0.73
  15  -4   0    4.91    0.76
 -15   4  -1    0.93    0.43
  15   4   1    0.03    0.41
 -15   4  -1   -0.17    0.41
 -15  -4  -1    0.39    0.48
  15  -4   1    0.83    0.49
 -15   4  -2    4.51    0.78
 -15   4  -2    4.61    0.67
  15   4   2    4.65    0.79
  15  -4   2    3.39    0.66
 -15  -4  -2    4.78    0.78
 -15   4  -3   -0.26    0.40
 -15   4  -3    0.44    0.43
  15   4   3    0.20    0.42
  15  -4   3   -0.64    0.39
 -15  -4  -3   -0.50    0.43
 -15  -4  -3   -0.08    0.34
  15   4   4   12.59    1.06
 -15   4  -4   13.48    1.25
 -15   4  -4   12.60    1.08
  15  -4   4   15.16    1.23
 -15  -4  -4   11.82    0.93
 -15   4  -5    7.25    0.87
  15   4   5    6.74    0.91
 -15   4  -5    6.87    0.95
  15  -4   5    8.55    1.01
  15   4   6    1.38    0.55
 -15   4  -6    2.05    0.61
 -15   4  -6    1.61    0.64
  15  -4   6    0.98    0.63
 -15   5   4    0.32    0.47
 -15  -5   4    0.52    0.48
 -15   5   3   11.59    1.06
  15   5  -3   10.70    1.12
  15   5  -3   10.51    1.15
 -15  -5   3    9.23    1.07
 -15   5   2    3.70    0.62
 -15   5   2    2.91    0.66
  15   5  -2    4.10    0.79
 -15  -5   2    3.03    0.74
 -15   5   1   -0.01    0.41
 -15   5   1    0.46    0.48
  15   5  -1    0.36    0.47
 -15  -5   1    0.50    0.54
 -15   5   0    2.46    0.56
  15   5   0    0.20    0.53
 -15   5   0    1.46    0.59
 -15  -5   0    2.43    0.69
 -15   5  -1    0.90    0.55
 -15   5  -1    0.78    0.48
  15   5   1    0.32    0.46
 -15  -5  -1   -0.34    0.45
 -15   5  -2   -0.11    0.41
  15   5   2    0.74    0.52
 -15   5  -2    0.84    0.46
 -15  -5  -2    0.61    0.55
 -15   5  -3    4.59    0.80
  15   5   3    3.57    0.72
 -15   5  -3    3.23    0.68
 -15   5  -4    1.87    0.59
 -15   5  -4    2.61    0.67
  15   5   4    0.39    0.48
  16   0  -8    1.94    0.68
 -16   0   8    1.29    0.50
  16   0  -7   -0.22    0.46
  16   0  -7   -0.08    0.51
 -16   0   7    0.08    0.36
  16   0  -6    1.32    0.60
  16   0  -6    1.27    0.56
 -16   0   6    1.88    0.49
  16   0  -5    0.26    0.46
 -16   0   5   -0.31    0.35
  16   0  -5    0.11    0.43
  16   0  -4    1.62    0.58
 -16   0   4    1.75    0.48
  16   0  -3    0.47    0.49
 -16   0   3   -0.51    0.32
 -16   0   2   84.99    2.70
  16   0  -2   80.73    2.80
 -16   0   1    0.00    0.36
  16   0  -1   -0.38    0.31
  16   0  -1    0.17    0.46
  16   0   0    0.20    0.39
 -16   0   0    1.06    0.43
  16   0   1    0.10    0.38
 -16   0  -1    0.20    0.35
 -16   0  -1   -0.68    0.30
 -16   0  -2    6.03    0.71
 -16   0  -2    6.29    0.81
  16   0   2    5.97    0.79
 -16   0  -3   -0.03    0.36
 -16   0  -3   -0.57    0.33
  16   0   3    0.08    0.41
 -16   0  -4    1.02    0.51
 -16   0  -4    1.27    0.46
  16   0   4    0.70    0.49
 -16   0  -5    0.53    0.41
 -16   0  -5    0.29    0.44
  16   0   5    0.76    0.47
  16   0   6    1.54    0.60
 -16   0  -6    1.81    0.57
 -16   0  -6    1.13    0.49
  16   0   7    0.70    0.53
 -16   0  -7   -0.29    0.41
 -16   0  -7    0.82    0.52
 -16   0  -8   37.25    1.67
  16   0   8   39.01    1.93
  16   1  -8   10.62    1.25
 -16   1   8    7.43    0.78
 -16  -1   8    8.85    0.91
  16  -1  -8    7.48    1.04
 -16   1   7   -0.27    0.38
  16   1  -7    0.29    0.50
  16  -1  -7   -0.16    0.53
  16  -1  -7    0.60    0.57
 -16  -1   7    1.00    0.46
 -16   1   6    9.48    0.88
  16   1  -6    9.44    1.09
  16  -1  -6    8.07    1.01
 -16  -1   6    8.58    0.89
  16  -1  -6    8.68    1.08
 -16   1   5    2.65    0.54
  16   1  -5    2.12    0.61
 -16  -1   5    1.82    0.51
  16  -1  -5    2.22    0.71
 -16   1   4    8.02    0.82
  16   1  -4    5.15    0.81
 -16  -1   4    7.12    0.81
  16  -1  -4    7.47    0.94
  16   1  -3    4.05    0.75
 -16   1   3    6.00    0.74
  16  -1  -3    4.18    0.79
 -16  -1   3    4.78    0.70
 -16   1   2    6.34    0.74
  16   1  -2    5.11    0.76
  16   1  -2    4.25    0.62
  16  -1  -2    4.11    0.74
 -16  -1   2    5.27    0.72
 -16   1   1    6.72    0.79
  16   1  -1    6.59    0.74
 -16  -1   1    6.65    0.80
  16  -1  -1    8.09    0.93
 -16   1   0    0.54    0.38
 -16   1   0    1.31    0.44
  16   1   0    1.22    0.45
 -16  -1   0    0.72    0.45
  16  -1   0    1.20    0.45
  16  -1   0    0.93    0.50
  16   1   1    0.08    0.38
 -16   1  -1    0.87    0.40
 -16   1  -1    0.80    0.42
  16  -1   1    0.99    0.45
 -16  -1  -1    0.42    0.41
 -16   1  -2   24.50    1.33
  16   1   2   24.04    1.37
 -16   1  -2   22.13    1.16
 -16  -1  -2   23.58    1.32
  16  -1   2   25.78    1.36
 -16  -1  -2   21.91    1.13
 -16   1  -3    0.44    0.39
  16   1   3    0.01    0.42
 -16   1  -3    0.08    0.38
 -16  -1  -3   -0.12    0.32
  16  -1   3    0.10    0.43
 -16  -1  -3    0.00    0.40
 -16   1  -4    3.61    0.67
  16   1   4    2.84    0.64
 -16   1  -4    2.45    0.55
 -16  -1  -4    2.90    0.62
 -16  -1  -4    2.72    0.54
  16  -1   4    3.04    0.68
 -16   1  -5    2.19    0.56
  16   1   5    2.88    0.65
 -16   1  -5    4.00    0.70
 -16  -1  -5    2.37    0.61
 -16  -1  -5    2.49    0.55
  16  -1   5    2.68    0.68
 -16   1  -6    0.34    0.45
 -16   1  -6    1.26    0.55
  16   1   6    0.74    0.53
 -16  -1  -6    0.45    0.43
 -16  -1  -6    0.57    0.49
  16  -1   6    0.81    0.49
  16   1   7    0.07    0.47
 -16   1  -7    0.84    0.51
 -16   1  -7    0.80    0.55
 -16  -1  -7    0.43    0.47
  16  -1   7    0.88    0.56
  16   1   8   15.71    1.22
 -16   1  -8   13.86    1.19
 -16  -1  -8   11.55    1.04
  16  -1   8   15.74    1.41
 -16   2   8    0.76    0.42
  16   2  -8    0.97    0.62
  16  -2  -8    0.28    0.59
 -16  -2   8    0.67    0.46
 -16   2   7   -0.33    0.35
  16   2  -7    0.25    0.51
 -16  -2   7   -0.20    0.39
  16  -2  -7   -0.31    0.53
  16   2  -6    1.11    0.59
 -16   2   6    1.72    0.49
 -16  -2   6    1.10    0.51
  16  -2  -6    0.83    0.59
  16  -2  -6    1.85    0.67
  16   2  -5    0.72    0.51
 -16   2   5    0.49    0.42
 -16  -2   5    0.18    0.43
  16  -2  -5   -0.45    0.43
 -16   2   4    1.51    0.48
  16   2  -4    1.17    0.54
  16  -2  -4    0.49    0.53
 -16  -2   4    0.90    0.46
 -16   2   3   10.16    0.93
  16   2  -3    8.83    0.99
  16  -2  -3    9.22    1.06
 -16  -2   3   10.44    0.98
  16   2  -2    4.18    0.74
 -16   2   2    5.25    0.73
  16   2  -2    4.06    0.64
 -16  -2   2    5.25    0.74
  16  -2  -2    3.45    0.70
  16   2  -1   -0.22    0.37
 -16   2   1    0.22    0.37
 -16   2   1   -0.07    0.37
  16  -2  -1   -0.02    0.43
 -16  -2   1   -0.27    0.34
 -16   2   0   25.27    1.38
 -16   2   0   24.39    1.24
  16   2   0   26.32    1.36
 -16  -2   0   26.07    1.41
  16  -2   0   27.62    1.49
 -16   2  -1   -0.56    0.32
 -16   2  -1   -0.20    0.37
  16   2   1   -0.27    0.35
 -16  -2  -1    0.79    0.45
  16  -2   1   -0.12    0.42
  16  -2   1   -0.19    0.37
 -16   2  -2    0.45    0.42
 -16   2  -2    0.64    0.42
  16   2   2    0.88    0.46
  16  -2   2    0.68    0.47
  16  -2   2    0.76    0.49
 -16  -2  -2    1.16    0.50
  16   2   3    4.26    0.70
 -16   2  -3    4.67    0.75
 -16   2  -3    4.73    0.70
 -16  -2  -3    4.09    0.71
  16  -2   3    4.43    0.74
 -16  -2  -3    5.49    0.67
 -16   2  -4    1.60    0.57
  16   2   4    2.74    0.61
 -16   2  -4    3.21    0.64
  16  -2   4    1.56    0.56
 -16  -2  -4    1.59    0.47
 -16  -2  -4    0.83    0.52
 -16   2  -5    0.37    0.47
 -16   2  -5    1.14    0.49
  16   2   5    0.43    0.48
  16  -2   5    0.40    0.51
 -16  -2  -5    0.20    0.40
 -16  -2  -5    0.72    0.48
  16   2   6   -0.44    0.37
 -16   2  -6   -0.46    0.44
 -16   2  -6    0.20    0.43
  16  -2   6   -0.49    0.43
 -16  -2  -6   -0.31    0.38
 -16   2  -7   -0.14    0.44
  16   2   7    0.08    0.47
 -16   2  -7    0.24    0.51
  16  -2   7    0.53    0.55
 -16  -2  -7    0.16    0.42
 -16   3   7    0.31    0.40
  16   3  -7    1.14    0.58
  16  -3  -7    0.51    0.62
 -16  -3   7   -0.17    0.44
  16   3  -6    1.83    0.62
 -16   3   6    1.04    0.45
 -16  -3   6    0.85    0.52
  16  -3  -6    1.27    0.62
  16   3  -5    0.53    0.51
 -16   3   5    0.42    0.42
  16  -3  -5    1.95    0.71
 -16  -3   5    0.53    0.43
 -16   3   4    4.05    0.66
  16   3  -4    3.85    0.72
  16  -3  -4    5.38    0.90
 -16  -3   4    4.28    0.71
  16   3  -3    0.24    0.45
 -16   3   3    1.17    0.45
 -16   3   3    0.15    0.43
  16  -3  -3    0.72    0.53
 -16  -3   3    1.27    0.52
  16   3  -2    2.88    0.63
 -16   3   2    3.04    0.64
 -16   3   2    3.34    0.58
  16   3  -2    2.56    0.62
 -16  -3   2    3.19    0.67
  16  -3  -2    4.44    0.78
 -16   3   1    2.16    0.55
  16   3  -1    1.53    0.51
 -16   3   1    1.58    0.49
  16  -3  -1    2.96    0.68
 -16  -3   1    2.08    0.59
  16   3   0    4.13    0.69
 -16   3   0    6.11    0.73
 -16   3   0    7.18    0.88
 -16  -3   0    6.68    0.85
  16  -3   0    5.11    0.79
 -16   3  -1    6.49    0.76
 -16   3  -1    6.55    0.85
  16   3   1    7.38    0.89
  16  -3   1    7.94    0.92
 -16  -3  -1    8.66    0.96
 -16   3  -2    0.56    0.45
 -16   3  -2    0.38    0.41
  16   3   2   -0.53    0.37
  16  -3   2   -0.17    0.45
 -16  -3  -2    0.10    0.42
 -16   3  -3    0.91    0.47
  16   3   3    0.20    0.44
 -16   3  -3    0.38    0.46
 -16  -3  -3    0.23    0.39
 -16  -3  -3    0.15    0.44
  16  -3   3    0.28    0.47
  16  -3   3    0.79    0.53
 -16   3  -4    6.90    0.84
  16   3   4    6.39    0.88
 -16   3  -4    8.99    1.03
  16  -3   4    5.70    0.86
  16  -3   4    7.14    0.91
 -16  -3  -4    6.89    0.90
 -16  -3  -4    6.59    0.75
  16   3   5    1.19    0.53
 -16   3  -5   -0.07    0.48
 -16   3  -5    1.03    0.53
  16  -3   5    1.10    0.61
 -16  -3  -5    0.49    0.43
 -16   3  -6   -0.19    0.45
  16   3   6    0.26    0.49
 -16   3  -6    0.08    0.49
 -16  -3  -6    0.51    0.43
  16  -3   6   -0.05    0.50
  16   4  -5    0.70    0.51
 -16   4   5    0.69    0.47
 -16   4   5    0.21    0.42
 -16  -4   5    0.52    0.47
  16   4  -4    0.32    0.48
 -16   4   4    0.30    0.41
 -16   4   4    0.39    0.47
 -16  -4   4   -0.32    0.37
 -16   4   3    0.32    0.41
 -16   4   3   -0.04    0.44
  16   4  -3   -0.13    0.45
  16   4  -3   -0.14    0.44
  16  -4  -3   -0.88    0.45
 -16  -4   3    0.05    0.43
 -16   4   2   13.48    1.09
  16   4  -2    9.16    1.09
 -16   4   2   12.86    0.97
 -16  -4   2   11.24    1.13
  16  -4  -2   13.54    1.29
 -16   4   1    0.00    0.44
  16   4  -1   -0.69    0.41
 -16   4   1    0.42    0.42
  16  -4  -1    0.13    0.50
 -16  -4   1   -0.46    0.41
  16   4   0    1.62    0.57
 -16   4   0    1.53    0.51
 -16   4   0    1.03    0.53
  16  -4   0    0.74    0.54
 -16  -4   0    2.26    0.63
 -16   4  -1   13.94    1.06
 -16   4  -1   11.24    1.11
  16   4   1   11.67    1.15
 -16  -4  -1   13.27    1.24
  16  -4   1   11.41    1.12
 -16   4  -2   -0.07    0.39
 -16   4  -2   -0.16    0.41
  16   4   2   -0.11    0.41
  16  -4   2    0.10    0.48
 -16  -4  -2    0.09    0.48
 -16   4  -3   -0.32    0.43
 -16   4  -3    0.70    0.48
  16   4   3    0.68    0.49
 -16  -4  -3    0.34    0.38
 -16  -4  -3    0.88    0.54
  16   4   4    0.36    0.48
 -16   4  -4    0.19    0.46
 -16   4  -4    0.31    0.48
  16  -4   4    0.18    0.56
 -16   4  -5   -0.45    0.42
  16   4   5    0.21    0.43
 -16   4  -5   -0.48    0.43
  16  -4   5    0.53    0.57
 -16   5   2   14.19    1.16
 -16   5   2   11.80    0.99
  16   5  -2   11.71    1.19
  16   5  -2   12.15    1.15
 -16  -5   2   11.99    1.23
 -16   5   1    3.03    0.71
  16   5  -1    4.92    0.82
 -16   5   1    3.60    0.65
 -16  -5   1    3.08    0.77
 -16   5   0    1.06    0.50
 -16   5   0    1.62    0.65
  16   5   0    2.29    0.70
 -16  -5   0    2.41    0.71
  16   5   1    2.99    0.73
 -16   5  -1    2.45    0.62
 -16   5  -1    3.87    0.82
 -16  -5  -1    3.46    0.79
 -16   5  -2    1.00    0.53
 -16   5  -2    0.69    0.50
  16   5   2    0.50    0.51
 -16  -5  -2    0.26    0.56
  17   0  -7   -0.37    0.48
 -17   0   7    0.20    0.41
  17   0  -7    0.43    0.57
  17   0  -6   -0.09    0.47
  17   0  -6   -0.16    0.51
 -17   0   6   -0.20    0.37
  17   0  -5   -0.18    0.45
 -17   0   5   -0.19    0.37
  17   0  -5    0.34    0.50
 -17   0   4    2.22    0.56
  17   0  -4    2.24    0.65
  17   0  -3   -0.26    0.43
 -17   0   3   -0.24    0.36
 -17   0   2    0.16    0.42
  17   0  -2    0.55    0.49
 -17   0   1   -0.10    0.37
  17   0  -1    0.27    0.47
  17   0   0    6.68    0.79
 -17   0   0    7.19    0.83
  17   0   1   -0.16    0.39
 -17   0  -1   -0.56    0.37
 -17   0  -1   -0.17    0.34
 -17   0  -2   -0.61    0.31
 -17   0  -2    0.06    0.38
  17   0   2   -0.10    0.42
 -17   0  -3   -0.18    0.36
 -17   0  -3    0.14    0.41
  17   0   3   -0.01    0.43
 -17   0  -4    0.66    0.43
  17   0   4    0.16    0.47
 -17   0  -4    0.86    0.50
 -17   0  -5    0.11    0.42
 -17   0  -5   -0.04    0.46
  17   0   5    0.75    0.51
 -17   0  -6    0.73    0.53
 -17   0  -6    0.69    0.50
  17   0   6    0.68    0.52
  17   0   7    0.90    0.57
 -17   0  -7    0.34    0.56
 -17   0  -7   -0.32    0.44
 -17   1   7    0.62    0.44
  17   1  -7    0.27    0.53
  17  -1  -7    0.06    0.54
  17  -1  -7   -0.16    0.52
 -17  -1   7   -0.55    0.38
 -17   1   6    0.07    0.42
  17   1  -6    0.30    0.55
 -17  -1   6    1.10    0.49
  17  -1  -6    1.10    0.62
  17  -1  -6    1.15    0.61
 -17   1   5   32.78    1.51
  17   1  -5   29.94    1.66
  17  -1  -5   28.73    1.71
 -17  -1   5   30.78    1.52
  17   1  -4    1.13    0.57
 -17   1   4    2.32    0.54
  17  -1  -4    2.10    0.68
 -17  -1   4    1.28    0.52
  17   1  -3   -0.76    0.37
 -17   1   3   -0.14    0.38
  17  -1  -3   -0.06    0.49
 -17  -1   3   -0.36    0.38
  17   1  -2   -0.28    0.43
 -17   1   2   -0.31    0.37
 -17  -1   2   -0.47    0.32
  17  -1  -2   -0.36    0.40
 -17   1   1    1.05    0.48
  17   1  -1    0.18    0.48
  17   1  -1    0.43    0.40
 -17  -1   1    0.43    0.43
  17  -1  -1    0.23    0.47
  17   1   0   -0.65    0.35
 -17   1   0   -0.05    0.33
 -17   1   0   -0.62    0.32
 -17  -1   0    0.17    0.41
  17  -1   0   -0.02    0.44
 -17   1  -1   -0.42    0.34
 -17   1  -1    0.28    0.42
  17   1   1    0.22    0.40
 -17  -1  -1    0.42    0.45
  17  -1   1    0.29    0.41
  17   1   2    2.76    0.61
 -17   1  -2    2.99    0.58
 -17   1  -2    3.47    0.66
  17  -1   2    2.60    0.61
 -17  -1  -2    4.01    0.69
 -17  -1  -2    2.60    0.53
  17   1   3   10.90    1.09
 -17   1  -3   10.61    1.03
 -17   1  -3    9.17    0.90
 -17  -1  -3   11.74    0.99
  17  -1   3    9.88    1.03
 -17  -1  -3    9.32    1.00
 -17   1  -4    0.18    0.43
 -17   1  -4   -0.10    0.43
  17   1   4    0.47    0.49
 -17  -1  -4    0.07    0.39
 -17  -1  -4    0.58    0.49
  17  -1   4    0.78    0.50
 -17   1  -5    2.89    0.66
 -17   1  -5    3.14    0.63
  17   1   5    3.45    0.75
  17  -1   5    3.45    0.75
 -17  -1  -5    2.86    0.59
 -17  -1  -5    2.27    0.64
 -17   1  -6    7.93    0.90
 -17   1  -6    8.05    0.99
  17   1   6    9.97    1.08
  17  -1   6    9.11    1.09
 -17  -1  -6    7.44    0.95
 -17  -1  -6    7.76    0.89
  17   1   7    6.00    0.91
 -17   1  -7    6.66    0.94
 -17   1  -7    6.76    0.89
  17  -1   7    4.49    0.88
 -17  -1  -7    6.39    0.84
  17   2  -7   16.30    1.34
 -17   2   7   20.04    1.19
  17  -2  -7   16.51    1.53
 -17  -2   7   20.03    1.28
 -17   2   6   12.26    0.98
  17   2  -6    8.42    1.07
  17  -2  -6   11.91    1.30
 -17  -2   6    9.84    1.03
  17  -2  -6   10.50    1.19
 -17   2   5    0.50    0.48
  17   2  -5    0.56    0.54
 -17  -2   5    0.60    0.49
  17  -2  -5    1.30    0.62
 -17   2   4    2.40    0.57
  17   2  -4    1.42    0.57
 -17  -2   4    2.17    0.62
  17  -2  -4    1.77    0.70
 -17   2   3    4.26    0.69
  17   2  -3    3.24    0.71
  17  -2  -3    5.10    0.86
 -17  -2   3    5.27    0.77
  17   2  -2   -0.50    0.42
 -17   2   2    0.40    0.44
  17   2  -2    0.49    0.45
 -17  -2   2    0.63    0.46
  17  -2  -2    0.24    0.49
  17   2  -1    1.42    0.52
 -17   2   1   -0.15    0.40
 -17   2   1    0.62    0.43
  17  -2  -1    0.53    0.50
 -17  -2   1    0.22    0.42
  17   2   0    1.38    0.51
 -17   2   0    0.79    0.45
 -17   2   0    0.80    0.45
 -17  -2   0    1.10    0.48
  17  -2   0    1.28    0.57
 -17   2  -1    7.15    0.88
 -17   2  -1    7.41    0.81
  17   2   1    7.09    0.88
  17  -2   1    8.83    1.03
 -17  -2  -1    7.83    0.94
  17   2   2   -0.47    0.39
 -17   2  -2   -0.79    0.36
 -17   2  -2   -0.08    0.41
 -17  -2  -2    0.39    0.40
  17  -2   2   -0.24    0.43
 -17  -2  -2    0.51    0.43
  17  -2   2    0.22    0.45
 -17   2  -3    4.97    0.73
  17   2   3    3.47    0.69
 -17   2  -3    3.97    0.74
  17  -2   3    5.70    0.84
 -17  -2  -3    3.53    0.73
 -17  -2  -3    4.07    0.65
 -17   2  -4    2.11    0.64
  17   2   4    2.57    0.64
 -17   2  -4    2.34    0.60
  17  -2   4    1.03    0.59
 -17  -2  -4    1.91    0.63
 -17  -2  -4    2.90    0.59
 -17   2  -5   10.13    1.09
 -17   2  -5    7.77    0.89
  17   2   5    6.84    0.91
 -17  -2  -5    8.80    0.87
 -17  -2  -5    7.57    0.94
  17  -2   5    9.71    1.13
 -17   2  -6    0.49    0.47
 -17   2  -6    0.10    0.54
  17   2   6   -0.27    0.44
 -17  -2  -6    0.47    0.45
  17  -2   6   -0.13    0.50
 -17   3   6    3.55    0.67
  17   3  -6    3.47    0.76
  17  -3  -6    3.19    0.79
 -17  -3   6    3.22    0.71
 -17   3   5    0.67    0.46
  17   3  -5    0.45    0.49
 -17  -3   5    0.02    0.41
  17  -3  -5    0.21    0.60
 -17   3   4    2.09    0.56
  17   3  -4    1.70    0.60
  17  -3  -4    0.98    0.64
 -17  -3   4    2.23    0.58
 -17   3   3    0.15    0.44
 -17   3   3    0.61    0.42
  17   3  -3   -0.46    0.44
  17  -3  -3    0.06    0.53
 -17  -3   3    0.64    0.46
 -17   3   2    1.15    0.51
  17   3  -2    0.20    0.50
  17   3  -2    1.59    0.56
 -17   3   2    0.62    0.45
  17  -3  -2    1.34    0.60
 -17  -3   2    1.77    0.55
 -17   3   1    3.39    0.67
 -17   3   1    3.14    0.60
  17   3  -1    3.96    0.70
 -17  -3   1    2.81    0.64
  17  -3  -1    3.04    0.71
 -17   3   0    1.52    0.57
  17   3   0    1.70    0.59
 -17   3   0    1.58    0.52
 -17  -3   0    1.63    0.56
  17  -3   0    0.96    0.55
 -17   3  -1    5.53    0.82
  17   3   1    4.91    0.77
 -17   3  -1    4.67    0.69
  17  -3   1    5.68    0.87
 -17  -3  -1    5.09    0.80
 -17   3  -2    9.06    0.93
  17   3   2   10.73    1.10
 -17   3  -2    8.87    1.02
 -17  -3  -2   10.18    1.09
  17  -3   2   10.49    1.09
 -17   3  -3    0.80    0.53
 -17   3  -3    1.46    0.56
  17   3   3    1.98    0.60
  17  -3   3    1.09    0.56
 -17  -3  -3    2.27    0.62
  17  -3   3    1.34    0.59
 -17  -3  -3    0.36    0.41
 -17   3  -4    0.56    0.53
  17   3   4    0.48    0.49
 -17   3  -4    0.00    0.44
 -17  -3  -4    0.09    0.40
 -17  -3  -4    0.14    0.48
  17  -3   4   -0.77    0.47
  17  -3   4   -0.09    0.47
  17   3   5    0.12    0.49
 -17   3  -5    0.10    0.46
 -17   3  -5    0.71    0.57
 -17  -3  -5    0.50    0.41
  17  -3   5    0.41    0.54
  17   4  -4    4.02    0.79
 -17   4   4    3.47    0.68
 -17   4   4    4.14    0.67
 -17  -4   4    3.25    0.70
 -17   4   3   -0.10    0.41
 -17   4   3    0.29    0.49
  17   4  -3    0.78    0.53
 -17  -4   3    0.44    0.49
  17  -4  -3    1.83    0.72
 -17   4   2    0.24    0.44
  17   4  -2    0.85    0.57
  17   4  -2   -0.29    0.48
 -17   4   2   -0.10    0.47
 -17  -4   2    0.29    0.49
  17  -4  -2    0.52    0.55
  17   4  -1    0.06    0.48
 -17   4   1   -0.41    0.45
 -17   4   1    0.57    0.44
 -17  -4   1   -0.52    0.43
  17  -4  -1    0.20    0.54
 -17   4   0   -0.44    0.45
 -17   4   0   -0.45    0.39
  17   4   0   -0.33    0.42
  17  -4   0   -0.19    0.52
 -17  -4   0   -0.60    0.41
 -17   4  -1    8.09    0.89
 -17   4  -1    6.34    0.90
  17   4   1    7.40    0.95
 -17  -4  -1    7.87    1.00
  17  -4   1    6.67    0.93
 -17   4  -2    5.40    0.78
 -17   4  -2    4.25    0.79
  17   4   2    5.74    0.93
 -17  -4  -2    7.80    1.00
  17  -4   2    6.20    0.90
  17   4   3    1.22    0.56
 -17   4  -3    0.91    0.52
 -17   4  -3    1.14    0.52
 -17  -4  -3    1.06    0.58
 -17  -4  -3    0.55    0.43
 -18   0   6    4.68    0.76
  18   0  -6    4.01    0.82
  18   0  -5    0.07    0.52
  18   0  -5   -0.06    0.48
 -18   0   5   -0.32    0.37
 -18   0   4    0.61    0.48
  18   0  -4    0.13    0.51
 -18   0   3   -0.26    0.39
  18   0  -3   -0.33    0.45
  18   0  -2    3.07    0.71
 -18   0   2    4.44    0.71
 -18   0   1    0.32    0.42
  18   0  -1    0.34    0.51
  18   0   0    1.29    0.58
 -18   0   0    1.35    0.52
 -18   0  -1    0.51    0.46
 -18   0  -1   -0.39    0.34
  18   0   1    0.95    0.48
  18   0   2    3.82    0.74
 -18   0  -2    2.00    0.55
 -18   0  -2    3.82    0.73
 -18   0  -3   -0.13    0.38
  18   0   3    0.32    0.51
 -18   0  -3    0.01    0.43
 -18   0  -4    1.18    0.56
  18   0   4    1.04    0.58
 -18   0  -4    2.22    0.56
 -18   0  -5   -0.62    0.40
  18   0   5    0.26    0.52
 -18   0  -5    0.66    0.54
 -18   0  -6    0.76    0.53
  18   0   6    1.55    0.64
 -18   0  -6    0.84    0.57
 -18   1   6   11.12    1.03
  18   1  -6   11.36    1.27
 -18  -1   6   11.47    1.06
  18  -1  -6   11.28    1.22
  18  -1  -6   11.65    1.28
  18   1  -5    9.13    1.13
 -18   1   5    8.42    0.90
 -18  -1   5    8.42    0.95
  18  -1  -5    9.77    1.19
 -18   1   4   20.01    1.25
  18   1  -4   20.10    1.39
 -18  -1   4   20.71    1.30
  18  -1  -4   20.48    1.45
  18   1  -3    2.02    0.64
 -18   1   3    2.51    0.61
  18  -1  -3    3.26    0.76
 -18  -1   3    2.07    0.60
 -18   1   2    1.32    0.54
  18   1  -2    0.05    0.47
 -18  -1   2   -0.07    0.39
  18  -1  -2    0.40    0.53
 -18   1   1    0.76    0.47
  18   1  -1    0.45    0.52
 -18  -1   1    0.79    0.50
  18  -1  -1    1.07    0.57
  18   1   0   -0.05    0.40
 -18   1   0    0.18    0.41
 -18   1   0    0.35    0.40
 -18  -1   0    0.02    0.43
  18  -1   0    0.48    0.50
 -18   1  -1    0.84    0.48
 -18   1  -1   -0.11    0.40
  18   1   1    0.78    0.49
  18  -1   1    1.54    0.61
 -18  -1  -1    0.68    0.47
 -18   1  -2    4.57    0.72
 -18   1  -2    5.53    0.83
  18   1   2    5.94    0.83
 -18  -1  -2    6.92    0.88
 -18  -1  -2    6.15    0.75
  18  -1   2    6.12    0.84
  18   1   3    0.23    0.50
 -18   1  -3    0.32    0.43
 -18   1  -3    0.52    0.53
 -18  -1  -3    0.71    0.46
 -18  -1  -3    0.39    0.45
  18  -1   3    1.50    0.60
  18   1   4   18.67    1.33
 -18   1  -4   15.16    1.11
 -18   1  -4   18.34    1.30
 -18  -1  -4   14.99    1.04
  18  -1   4   16.47    1.31
 -18  -1  -4   16.20    1.25
 -18   1  -5    0.24    0.46
  18   1   5   -0.31    0.45
 -18   1  -5   -0.20    0.49
 -18  -1  -5   -0.15    0.44
 -18  -1  -5    0.28    0.51
  18  -1   5    0.36    0.51
 -18   1  -6   14.79    1.13
  18   1   6   16.71    1.32
 -18   1  -6   18.41    1.36
 -18  -1  -6   16.45    1.14
  18  -1   6   15.29    1.44
 -18  -1  -6   15.72    1.31
  18   2  -6   12.03    1.33
  18  -2  -6   12.40    1.39
 -18   2   5   -0.05    0.42
  18   2  -5    0.50    0.54
 -18  -2   5    0.23    0.47
  18  -2  -5    0.23    0.58
  18   2  -4    2.33    0.68
 -18   2   4    2.75    0.62
  18  -2  -4    1.55    0.69
 -18  -2   4    1.31    0.56
  18   2  -3    0.31    0.50
 -18   2   3    0.79    0.49
 -18  -2   3    1.06    0.49
  18  -2  -3   -0.61    0.46
 -18   2   2    1.31    0.51
  18   2  -2    1.55    0.62
 -18   2   2    3.00    0.65
 -18  -2   2    3.55    0.70
  18  -2  -2    2.04    0.67
 -18   2   1    5.21    0.72
 -18   2   1    2.84    0.64
  18   2  -1    3.70    0.70
 -18  -2   1    4.73    0.77
  18  -2  -1    3.96    0.80
 -18   2   0    0.83    0.45
 -18   2   0    0.01    0.40
  18   2   0    0.16    0.43
  18  -2   0    0.37    0.50
 -18  -2   0   -0.50    0.37
 -18   2  -1    3.56    0.66
 -18   2  -1    3.94    0.74
  18   2   1    4.32    0.75
  18  -2   1    5.22    0.86
 -18  -2  -1    6.19    0.85
 -18   2  -2    2.50    0.57
 -18   2  -2    1.98    0.60
  18   2   2    1.24    0.56
 -18  -2  -2    2.70    0.56
  18  -2   2    2.46    0.70
 -18  -2  -2    1.79    0.61
 -18   2  -3   -0.14    0.43
  18   2   3   -0.03    0.45
 -18   2  -3    0.37    0.48
 -18  -2  -3   -0.15    0.45
 -18  -2  -3   -0.07    0.41
  18  -2   3    0.85    0.56
 -18   2  -4    4.93    0.84
  18   2   4    4.17    0.78
 -18   2  -4    3.81    0.70
 -18  -2  -4    4.04    0.67
  18  -2   4    3.32    0.76
 -18  -2  -4    4.82    0.83
  18   2   5    5.43    0.86
 -18   2  -5    6.94    0.99
 -18   2  -5    7.34    0.91
  18  -2   5    7.19    1.03
 -18  -2  -5    7.13    0.96
 -18  -2  -5    6.23    0.79
  18   3  -4    1.87    0.68
 -18   3   4    2.35    0.62
 -18   3   4    2.90    0.61
  18  -3  -4    3.33    0.85
 -18  -3   4    3.05    0.65
  18   3  -3    9.19    1.09
 -18   3   3    9.13    0.91
 -18   3   3    9.11    0.97
 -18  -3   3    9.00    1.02
  18  -3  -3   10.09    1.22
 -18   3   2   -0.68    0.37
  18   3  -2   -0.03    0.47
 -18   3   2   -0.10    0.43
 -18  -3   2   -1.02    0.35
  18  -3  -2    0.71    0.59
 -18   3   1   14.78    1.15
 -18   3   1   11.64    1.03
  18   3  -1   12.56    1.16
 -18  -3   1   11.47    1.16
  18  -3  -1   14.47    1.37
 -18   3   0    5.00    0.74
  18   3   0    5.77    0.87
 -18   3   0    5.60    0.86
  18  -3   0    5.59    0.88
 -18  -3   0    6.76    0.92
  18   3   1    0.19    0.44
 -18   3  -1   -0.36    0.40
 -18   3  -1    0.19    0.43
 -18  -3  -1   -0.20    0.45
  18  -3   1    0.82    0.56
 -18   3  -2    0.87    0.54
 -18   3  -2    0.81    0.53
  18   3   2    0.87    0.54
  18  -3   2    1.28    0.59
 -18  -3  -2    1.14    0.47
 -18  -3  -2    1.41    0.63
 -18   3  -3   -0.33    0.45
 -18   3  -3    0.28    0.48
  18   3   3    0.23    0.50
 -18  -3  -3    0.74    0.46
  18  -3   3   -0.59    0.49
 -18  -3  -3    0.38    0.52
 -18   3  -4    0.88    0.58
 -18   3  -4    1.08    0.54
  18   3   4    0.59    0.52
  18  -3   4    0.74    0.59
 -18  -3  -4    1.08    0.60
 -18  -3  -4    1.05    0.49
  18  -4   0    1.22    0.65
 -19   0   5    0.11    0.45
  19   0  -5    0.64    0.57
  19   0  -4   -0.23    0.52
 -19   0   4    0.49    0.50
 -19   0   3    0.56    0.48
  19   0  -3    0.53    0.57
  19   0  -2    0.76    0.55
 -19   0   2    0.66    0.49
 -19   0   1    0.15    0.40
  19   0  -1   -0.02    0.49
 -19   0   0   18.82    1.15
  19   0   0   19.40    1.44
 -19   0   0   21.90    1.35
 -19   0  -1    0.01    0.40
  19   0   1    0.26    0.47
 -19   0  -1    0.37    0.49
  19   0   2   60.34    2.39
 -19   0  -2   58.87    2.38
 -19   0  -3   -0.32    0.44
 -19   0  -3   -0.33    0.40
  19   0   3   -0.38    0.46
  19   0   4    3.41    0.76
 -19   0  -4    2.17    0.60
 -19   0  -4    4.25    0.79
  19   0   5   -0.04    0.50
 -19   0  -5    0.07    0.48
 -19   0  -5   -0.09    0.54
  19   1  -5    0.07    0.52
 -19   1   5    0.13    0.42
  19  -1  -5   -0.40    0.53
 -19  -1   5   -0.05    0.44
 -19   1   4    0.41    0.48
  19   1  -4    0.08    0.54
 -19  -1   4    0.80    0.52
  19  -1  -4    0.31    0.59
  19   1  -3   -0.04    0.50
 -19   1   3   -0.34    0.41
 -19  -1   3    0.47    0.47
  19  -1  -3    0.29    0.56
  19   1  -2    0.00    0.50
 -19   1   2   -0.14    0.41
 -19  -1   2    0.37    0.40
  19  -1  -2   -0.07    0.50
 -19   1   1    0.14    0.43
 -19   1   1    0.21    0.43
  19   1  -1   -0.17    0.47
 -19  -1   1   -0.08    0.41
  19  -1  -1    0.25    0.53
 -19   1   0    1.58    0.53
 -19   1   0    1.97    0.59
 -19  -1   0    0.72    0.50
  19  -1   0    1.53    0.66
  19   1   1   -0.56    0.43
 -19   1  -1   -0.38    0.41
 -19   1  -1   -0.78    0.36
 -19  -1  -1    0.13    0.44
  19  -1   1   -0.29    0.49
 -19  -1  -1    0.04    0.41
  19   1   2    3.18    0.70
 -19   1  -2    4.85    0.75
 -19   1  -2    5.09    0.84
  19  -1   2    4.46    0.81
 -19  -1  -2    3.09    0.72
 -19  -1  -2    4.19    0.68
 -19   1  -3    2.27    0.60
 -19   1  -3    4.09    0.77
  19   1   3    4.43    0.80
 -19  -1  -3    3.24    0.74
  19  -1   3    4.12    0.84
 -19  -1  -3    2.95    0.63
 -19   1  -4    8.32    0.95
  19   1   4   10.92    1.19
 -19   1  -4   10.95    1.20
 -19  -1  -4    8.48    1.08
  19  -1   4   10.24    1.14
 -19  -1  -4    8.61    0.92
  19   2  -4    0.67    0.56
 -19   2   4    0.70    0.50
 -19  -2   4    0.58    0.49
  19  -2  -4    0.97    0.65
 -19   2   3   -0.49    0.40
  19   2  -3   -0.33    0.49
 -19  -2   3    0.24    0.47
  19  -2  -3    0.22    0.56
 -19   2   2    2.97    0.66
  19   2  -2    1.80    0.63
 -19   2   2    0.93    0.50
  19  -2  -2    1.36    0.71
 -19  -2   2    1.31    0.55
 -19   2   1    3.36    0.69
 -19   2   1    4.63    0.73
  19   2  -1    4.32    0.83
 -19  -2   1    5.61    0.86
  19  -2  -1    4.67    0.88
 -19   2   0    2.34    0.58
 -19   2   0    2.85    0.63
  19   2   0    2.04    0.64
 -19  -2   0    1.68    0.60
  19  -2   0    1.88    0.69
 -19   2  -1   -0.26    0.37
 -19   2  -1    0.15    0.44
  19   2   1    0.27    0.47
  19  -2   1   -0.60    0.44
 -19  -2  -1    0.15    0.47
  19   2   2    3.30    0.69
 -19   2  -2    2.46    0.61
 -19   2  -2    2.09    0.64
 -19  -2  -2    2.44    0.66
  19  -2   2    2.95    0.75
 -19  -2  -2    2.34    0.59
 -19   2  -3    0.64    0.51
  19   2   3    1.16    0.58
 -19   2  -3    1.73    0.61
 -19  -2  -3    1.50    0.53
 -19  -2  -3    1.02    0.58
  19  -2   3    1.66    0.70
  19   3  -2    0.30    0.52
  19  -3  -2    1.15    0.66
 -19   3   1    4.43    0.71
 -19   3   1    4.30    0.80
 -19  -3   1    4.82    0.83
  19  -3  -1    4.54    0.91
 -19   3   0    0.52    0.55
 -19   3   0    0.16    0.48
  19   3   0    0.45    0.55
  19  -3   0    0.51    0.61
 -19  -3   0    0.00    0.48
  19   3   1    6.61    0.96
 -19   3  -1    5.44    0.78
 -19   3  -1    8.27    0.99
 -19  -3  -1    6.65    0.96
  19  -3   1    4.23    0.85
 -20   0   3   -0.12    0.46
  20   0  -3   -0.55    0.47
 -20   0   2    1.23    0.54
  20   0  -2    2.09    0.74
 -20   0   1   -0.54    0.38
  20   0  -1    0.31    0.55
  20   0   0   -0.30    0.51
 -20   0   0    0.84    0.48
 -20   0   0    0.64    0.50
 -20   0  -1    0.04    0.44
  20   0   1    0.10    0.55
 -20   0  -1    0.16    0.43
  20   0   2   -0.73    0.44
 -20   0  -2    0.39    0.49
 -20   0  -2    0.39    0.48
 -20   0  -3    0.17    0.45
  20   1  -3    0.64    0.59
  20  -1  -3   -0.24    0.55
 -20   1   2   -0.35    0.45
  20   1  -2   -0.46    0.48
  20  -1  -2   -0.66    0.48
 -20  -1   2    0.50    0.48
 -20   1   1   -0.01    0.43
  20   1  -1   -0.30    0.48
 -20   1   1    0.80    0.49
 -20  -1   1   -0.11    0.42
  20  -1  -1   -0.25    0.53
 -20   1   0    0.32    0.49
  20   1   0    0.05    0.53
 -20   1   0    0.46    0.45
  20  -1   0   -0.10    0.54
 -20  -1   0    0.62    0.49
 -20   1  -1    0.89    0.56
 -20   1  -1    0.91    0.51
  20   1   1   -0.06    0.51
  20  -1   1    0.78    0.64
 -20  -1  -1    0.43    0.45
 -20  -1  -1    1.64    0.59
 -20   1  -2    0.46    0.47
  20   1   2    0.06    0.50
 -20   1  -2   -0.40    0.41
 -20  -1  -2    0.65    0.47
 -20  -1  -2   -0.44    0.47
  20  -1   2    0.17    0.57
   0   0   0    0.00    0.00
;
_shelx_hkl_checksum     97894
_shelx_res_file
;
TITL C6F6ON_LT_0ma in P2(1)/c
    c6f6on_lt_0ma.res
    created by SHELXL-2018/3 at 10:17:35 on 02-Dec-2021
CELL 0.71073 14.4934 5.8247 9.7836 90 90.87 90
ZERR 4 0.0005 0.0002 0.0003 0 0.002 0
LATT 1
SYMM -X,0.5+Y,0.5-Z
SFAC C H F N O
UNIT 32 16 20 4 4
EQIV $1 -X,2-Y,1-Z
EQIV $2 +X,1.5-Y,-0.5+Z
L.S. 4
PLAN  5
SIZE 0.06 0.15 0.2
TEMP -173
CONF
HTAB N2 O1_$1
HTAB N2 O1_$2
BOND
MORE -1
BOND $H
fmap 2
acta
SHEL 5 0.5
OMIT -2 60
OMIT 10 0 6
OMIT 6 2 0
REM <olex2.extras>
REM <HklSrc "%.\\C6F6ON_LT_0ma.hkl">
REM </olex2.extras>
WGHT    0.051400    0.297200
FVAR       0.28483
F1    3    0.180899    0.172285    0.568707    11.00000    0.02324    0.02176 =
         0.02587    0.00606   -0.00011   -0.00811
F5    3    0.292149    0.863912    0.383090    11.00000    0.03353    0.01932 =
         0.02396    0.00937    0.00132   -0.00235
F2    3    0.337863    0.124875    0.714728    11.00000    0.03015    0.02805 =
         0.02469    0.01386   -0.00266    0.00231
F3    3    0.473190    0.448304    0.698597    11.00000    0.02001    0.03871 =
         0.02569   -0.00063   -0.00907    0.00098
F4    3    0.449507    0.816911    0.531581    11.00000    0.02517    0.02808 =
         0.03404   -0.00173    0.00179   -0.01379
C7    1    0.145922    0.545307    0.383583    11.00000    0.02031    0.01763 =
         0.01107   -0.00262   -0.00168    0.00220
H7A   2    0.111099    0.407402    0.382071    11.00000   -1.20000
H7B   2    0.162262    0.578326    0.290668    11.00000   -1.20000
C2    1    0.246177    0.335099    0.557273    11.00000    0.01708    0.01687 =
         0.01416   -0.00007    0.00153   -0.00247
C4    1    0.395629    0.470826    0.624890    11.00000    0.01715    0.02544 =
         0.01526   -0.00241   -0.00173    0.00179
C5    1    0.383205    0.658960    0.540688    11.00000    0.01886    0.01948 =
         0.01879   -0.00316    0.00263   -0.00550
C6    1    0.302218    0.680048    0.465739    11.00000    0.02212    0.01491 =
         0.01340    0.00209    0.00215    0.00007
C1    1    0.231661    0.520212    0.470891    11.00000    0.01715    0.01548 =
         0.00995   -0.00136    0.00106    0.00117
C3    1    0.326814    0.307948    0.632799    11.00000    0.02178    0.01870 =
         0.01377    0.00398    0.00038    0.00272
C8    1    0.082847    0.732447    0.436650    11.00000    0.01479    0.01668 =
         0.01004   -0.00068   -0.00043   -0.00127
O1    5    0.064841    0.744115    0.560272    11.00000    0.02168    0.02062 =
         0.00821    0.00013    0.00086    0.00201
N2    4    0.047966    0.876334    0.344247    11.00000    0.02337    0.02263 =
         0.00750    0.00013    0.00031    0.00588
H2A   2    0.012083    0.984964    0.367946    11.00000   -1.20000
H2B   2    0.064153    0.867563    0.259298    11.00000   -1.20000
HKLF 4
REM  C6F6ON_LT_0ma in P2(1)/c
REM wR2 = 0.1014, GooF = S = 1.015, Restrained GooF = 1.015 for all data
REM R1 = 0.0362 for 1868 Fo > 4sig(Fo) and 0.0510 for all 2394 data
REM 148 parameters refined using 0 restraints
END
WGHT      0.0512      0.2986
REM Highest difference peak  0.409,  deepest hole -0.223,  1-sigma level  0.056
Q1    1   0.3585  0.4014  0.6380  11.00000  0.05    0.41
Q2    1   0.2739  0.5778  0.4628  11.00000  0.05    0.39
Q3    1   0.1161  0.6464  0.4126  11.00000  0.05    0.37
Q4    1   0.3411  0.6720  0.5117  11.00000  0.05    0.32
Q5    1   0.2799  0.3481  0.6112  11.00000  0.05    0.32
;
_shelx_res_checksum     39466
