# Supplementary material for: Synthesis, crystal structure and Hirshfeld surface analysis of 2-(perfluoro­phen­yl)acetamide in comparison with some related compounds
Source: Acta Crystallogr E Crystallogr Commun. 2022 Jan 1;78(Pt 1):80–3. doi: 10.1107/S2056989021013359 (PMC8739205; doi:10.1107/S2056989021013359)
Supplement: Supplementary file 2 [file e-78-00080-Isup2.hkl]

data_I                                                                          
_shelx_title ' C6F6ON_LT_0ma in P2(1)/c'                                        
_shelx_refln_list_code          4                                               
_shelx_F_calc_maximum      109.28                                               
_exptl_crystal_F_000       448.00                                               
_reflns_d_resolution_high  0.7109                                               
                                                                                
loop_                                                                           
 _space_group_symop_operation_xyz                                               
 'x, y, z'                                                                      
 '-x, y+1/2, -z+1/2'                                                            
 '-x, -y, -z'                                                                   
 'x, -y-1/2, z-1/2'                                                             
                                                                                
_cell_length_a    14.4934                                                       
_cell_length_b     5.8247                                                       
_cell_length_c     9.7836                                                       
_cell_angle_alpha  90.000                                                       
_cell_angle_beta   90.870                                                       
_cell_angle_gamma  90.000                                                       
                                                                                
_shelx_F_squared_multiplier     1.000                                           
                                                                                
loop_                                                                           
 _refln_index_h                                                                 
 _refln_index_k                                                                 
 _refln_index_l                                                                 
 _refln_F_squared_calc                                                          
 _refln_F_squared_meas                                                          
 _refln_F_squared_sigma                                                         
 _refln_observed_status                                                         
   3   0   0        889.43        830.75        13.77 o                         
   4   0   0         16.47         10.78         4.13 o                         
   5   0   0       1793.92       1713.21        27.85 o                         
   6   0   0         83.12         66.35         3.74 o                         
   7   0   0        460.36        460.83        10.35 o                         
   8   0   0       2938.72       2685.88        43.67 o                         
   9   0   0        301.37        300.88         8.51 o                         
  10   0   0        444.54        427.21        10.89 o                         
  11   0   0          0.06         -1.22         2.71 o                         
  12   0   0          6.57          9.67         2.91 o                         
  13   0   0        956.76        950.44        23.79 o                         
  14   0   0        280.70        288.13        10.31 o                         
  15   0   0         86.80         93.53         6.93 o                         
  16   0   0          4.13          7.51         5.30 o                         
  17   0   0         71.95         85.44         7.05 o                         
  18   0   0          8.46         16.29         4.77 o                         
  19   0   0        229.50        246.67        10.73 o                         
  20   0   0          4.83          4.98         4.00 o                         
   2   1   0        273.28        249.51         2.91 o                         
   3   1   0       6258.55       5940.93        56.00 o                         
   4   1   0       3184.28       3050.45        33.51 o                         
   5   1   0       6349.77       6221.40        66.95 o                         
   6   1   0        422.99        382.29         6.14 o                         
   7   1   0         42.64         40.04         2.18 o                         
   8   1   0        574.24        552.87         8.56 o                         
   9   1   0        372.75        371.44         6.93 o                         
  10   1   0        428.10        420.34         7.76 o                         
  11   1   0        120.14        119.85         4.46 o                         
  12   1   0        280.21        268.28         6.58 o                         
  13   1   0       1876.39       1874.81        24.48 o                         
  14   1   0        545.91        535.40         9.32 o                         
  15   1   0         11.65         10.75         2.31 o                         
  16   1   0         11.07         12.02         2.22 o                         
  17   1   0          0.03         -2.01         2.01 o                         
  18   1   0          0.51          2.30         2.34 o                         
  19   1   0         13.52         17.68         3.45 o                         
  20   1   0          2.77          3.50         2.74 o                         
   0   2   0       1813.57       1798.84        28.89 o                         
   1   2   0        770.44        783.90         8.84 o                         
   2   2   0          9.48          2.78         0.70 o                         
   3   2   0       1077.27       1119.72        10.81 o                         
   4   2   0         92.99         84.26         2.14 o                         
   5   2   0        585.04        647.61         7.20 o                         
   7   2   0        127.23        115.94         2.89 o                         
   8   2   0       2542.13       2509.94        23.74 o                         
   9   2   0         15.67         15.03         1.59 o                         
  10   2   0         10.97          9.21         1.56 o                         
  11   2   0        448.41        443.68         7.01 o                         
  12   2   0         46.99         50.89         2.76 o                         
  13   2   0          0.25          1.23         1.60 o                         
  14   2   0          0.25          0.50         1.64 o                         
  15   2   0          4.87          5.56         1.92 o                         
  16   2   0        308.65        318.77         7.54 o                         
  17   2   0         16.10         12.97         2.68 o                         
  18   2   0          0.19          1.71         2.33 o                         
  19   2   0         24.14         27.49         3.44 o                         
   1   3   0          3.91          0.50         1.15 o                         
   2   3   0        135.19        126.44         5.35 o                         
   3   3   0       1522.46       1450.20        17.31 o                         
   4   3   0         39.86         44.66         2.02 o                         
   5   3   0        328.75        357.20         5.02 o                         
   6   3   0          1.33          0.22         1.06 o                         
   7   3   0         51.78         56.71         2.33 o                         
   8   3   0       1389.93       1368.47        14.37 o                         
   9   3   0          4.02          3.34         1.38 o                         
  10   3   0        293.56        267.60         5.17 o                         
  11   3   0          5.01          6.94         1.71 o                         
  12   3   0         20.38         23.37         2.25 o                         
  13   3   0         79.93         78.16         3.99 o                         
  14   3   0         31.16         31.61         3.27 o                         
  15   3   0         16.56         16.41         4.02 o                         
  16   3   0         79.15         72.64         5.96 o                         
  17   3   0         14.72         18.19         3.07 o                         
  18   3   0         57.09         70.59         4.67 o                         
   0   4   0        313.76        348.57         9.45 o                         
   1   4   0        266.06        258.03         5.62 o                         
   2   4   0        688.43        685.28        10.36 o                         
   3   4   0        691.70        710.51         8.46 o                         
   4   4   0          4.41          2.23         1.40 o                         
   5   4   0          6.12          5.42         1.47 o                         
   6   4   0        441.48        430.03         6.87 o                         
   7   4   0        175.69        166.53         4.35 o                         
   8   4   0         69.90         46.74         2.44 o                         
   9   4   0          0.11         -0.10         1.45 o                         
  10   4   0          0.81          1.32         1.75 o                         
  11   4   0          6.66         11.24         2.20 o                         
  12   4   0         85.34         95.36         4.86 o                         
  13   4   0        323.68        356.21         8.82 o                         
  14   4   0         39.93         40.63         3.47 o                         
  15   4   0         49.97         48.07         3.86 o                         
  16   4   0         13.71         17.72         3.04 o                         
  17   4   0          0.56         -2.38         2.38 o                         
   1   5   0         97.47         89.34         4.14 o                         
   2   5   0       1183.39       1141.00        14.02 o                         
   3   5   0         45.61         46.31         3.86 o                         
   4   5   0          7.05          6.46         2.04 o                         
   5   5   0        115.55        114.06         4.15 o                         
   6   5   0        273.47        279.25         6.20 o                         
   7   5   0          6.87          6.05         2.05 o                         
   8   5   0        215.04        204.95         5.97 o                         
   9   5   0          0.01          0.43         2.01 o                         
  10   5   0         23.77         16.46         2.81 o                         
  11   5   0        966.96        950.31        26.28 o                         
  12   5   0          3.56          7.91         2.66 o                         
  13   5   0         61.76         57.78         5.37 o                         
  14   5   0          9.85          8.41         3.06 o                         
  15   5   0         22.49         20.94         5.75 o                         
  16   5   0         21.11         22.15         3.82 o                         
   0   6   0        555.50        549.53        16.39 o                         
   1   6   0        275.57        271.53         7.23 o                         
   2   6   0        477.31        482.20        15.60 o                         
   3   6   0          2.40          1.25         2.63 o                         
   4   6   0         25.23         16.57         3.22 o                         
   5   6   0        150.55        156.09         6.76 o                         
   6   6   0         19.16         25.13         4.10 o                         
   7   6   0         99.89        105.86         8.08 o                         
   8   6   0          2.33          0.24         2.40 o                         
   9   6   0         15.84         18.32         3.22 o                         
  10   6   0          8.92          4.66         2.76 o                         
  11   6   0          0.26          1.24         2.73 o                         
  12   6   0         15.81         12.37         3.94 o                         
  13   6   0          4.99         11.90         3.90 o                         
   1   7   0          6.99          6.61         4.17 o                         
   2   7   0         95.97        101.25        14.36 o                         
   3   7   0         26.12         29.22         5.03 o                         
   4   7   0         37.17         31.04         5.49 o                         
   5   7   0         65.24         78.78         7.23 o                         
   6   7   0        103.74        104.44         8.28 o                         
   7   7   0          2.11          0.09         4.25 o                         
   8   7   0          0.69          3.95         6.72 o                         
   9   7   0         42.61         40.62         6.32 o                         
  10   7   0        135.47        123.93        14.36 o                         
   0   8   0          0.29          0.00         5.79 o                         
   1   8   0         87.12         90.92         8.28 o                         
   2   8   0         11.79          9.80         4.60 o                         
   3   8   0         80.38         86.21         8.32 o                         
   4   8   0          0.52          5.10         4.12 o                         
 -20   1   1          0.46          0.29         2.56 o                         
 -19   1   1          1.48          0.81         2.47 o                         
 -18   1   1         10.51          9.38         3.15 o                         
 -17   1   1          6.80          5.68         2.47 o                         
 -16   1   1         76.32         85.88         4.97 o                         
 -15   1   1          1.41         -1.29         1.90 o                         
 -14   1   1         85.83         78.25         3.89 o                         
 -13   1   1        563.70        559.39        10.96 o                         
 -12   1   1         85.66         86.82         3.67 o                         
 -11   1   1         28.30         28.69         2.24 o                         
 -10   1   1        390.41        404.68         6.69 o                         
  -9   1   1         48.11         42.78         2.32 o                         
  -8   1   1       1922.04       1998.27        21.29 o                         
  -7   1   1         76.63         86.53         2.73 o                         
  -6   1   1        582.42        564.09         7.16 o                         
  -5   1   1       3905.71       3796.32        48.53 o                         
  -4   1   1         48.42         41.39         1.54 o                         
  -3   1   1        111.63        112.47         2.25 o                         
  -2   1   1       1983.05       1916.06        29.31 o                         
  -1   1   1        319.47        279.60         4.71 o                         
   1   1   1        165.92        156.69         1.97 o                         
   2   1   1         37.69         30.48         1.22 o                         
   3   1   1        979.62        869.48         9.28 o                         
   4   1   1        201.30        193.28         3.30 o                         
   5   1   1       2071.21       1926.15        24.50 o                         
   6   1   1        110.06        123.68         3.03 o                         
   7   1   1        256.36        247.85         6.15 o                         
   8   1   1       1001.89       1124.18        12.98 o                         
   9   1   1         27.06         31.92         2.12 o                         
  10   1   1        433.22        447.02         7.19 o                         
  11   1   1       2201.06       2131.06        23.33 o                         
  12   1   1        470.12        472.47         8.74 o                         
  13   1   1        265.87        271.54         6.17 o                         
  14   1   1          0.59          1.07         1.82 o                         
  15   1   1         26.71         29.39         2.81 o                         
  16   1   1          3.46          7.61         2.26 o                         
  17   1   1          0.52          1.60         2.20 o                         
  18   1   1          7.62          8.35         2.63 o                         
  19   1   1          0.34         -2.10         2.10 o                         
  20   1   1          4.26          9.05         2.68 o                         
 -19   2   1         49.72         55.95         4.34 o                         
 -18   2   1         55.37         51.67         4.48 o                         
 -17   2   1          1.99          5.96         2.49 o                         
 -16   2   1          0.05         -0.95         2.06 o                         
 -15   2   1         25.47         20.64         2.66 o                         
 -14   2   1          3.10          5.19         2.32 o                         
 -13   2   1        465.32        451.23        10.64 o                         
 -12   2   1          4.77          3.04         1.68 o                         
 -11   2   1         13.50         21.17         2.16 o                         
 -10   2   1         90.19         89.69         3.49 o                         
  -9   2   1         22.43         20.28         2.30 o                         
  -8   2   1        551.07        526.70         7.56 o                         
  -7   2   1         25.96         31.67         1.91 o                         
  -6   2   1        384.16        370.46         5.58 o                         
  -5   2   1       2419.36       2476.26        25.18 o                         
  -4   2   1          9.83         10.40         1.00 o                         
  -3   2   1       2588.59       2433.65        23.82 o                         
  -2   2   1       2104.20       2001.49        18.12 o                         
  -1   2   1        351.76        316.41         4.92 o                         
   0   2   1        931.88        885.25        13.09 o                         
   1   2   1        595.03        564.09         6.12 o                         
   2   2   1          6.86          7.39         0.74 o                         
   3   2   1       2115.92       2053.79        17.41 o                         
   4   2   1        662.04        624.83         6.28 o                         
   5   2   1       3050.04       3091.57        25.91 o                         
   6   2   1       1754.92       1721.50        16.57 o                         
   7   2   1        121.01        123.01         4.70 o                         
   8   2   1        249.71        253.18         4.87 o                         
   9   2   1        373.01        358.43         6.21 o                         
  10   2   1        112.08        113.12         5.72 o                         
  11   2   1         11.47          9.83         2.18 o                         
  12   2   1          9.67          5.50         1.70 o                         
  13   2   1         77.55         75.15         3.41 o                         
  14   2   1         25.55         22.93         2.44 o                         
  15   2   1          0.41         -0.26         1.80 o                         
  16   2   1          0.72         -1.62         1.88 o                         
  17   2   1         89.83         94.02         4.96 o                         
  18   2   1         52.32         57.53         5.25 o                         
  19   2   1          0.29         -0.89         2.39 o                         
 -18   3   1        149.24        160.02         8.09 o                         
 -17   3   1         36.88         40.57         3.64 o                         
 -16   3   1         20.13         25.51         3.05 o                         
 -15   3   1          1.01         -0.20         2.13 o                         
 -14   3   1         13.11         15.45         2.45 o                         
 -13   3   1         42.20         45.45         3.50 o                         
 -12   3   1          5.86          7.92         1.98 o                         
 -11   3   1        117.23        107.19         3.65 o                         
 -10   3   1        252.80        225.44         4.71 o                         
  -9   3   1          0.05         -1.21         1.21 o                         
  -8   3   1       1458.95       1517.60        16.37 o                         
  -7   3   1        493.02        458.93         6.23 o                         
  -6   3   1         88.16         83.19         2.75 o                         
  -5   3   1         30.09         39.86         2.26 o                         
  -4   3   1        224.70        211.45         3.86 o                         
  -3   3   1        610.64        621.18         7.06 o                         
  -2   3   1         56.91         43.60         2.23 o                         
  -1   3   1         63.04         61.69         2.90 o                         
   0   3   1       1529.86       1416.97        17.22 o                         
   1   3   1          9.84          5.62         1.29 o                         
   2   3   1        315.95        331.94         5.11 o                         
   3   3   1       2856.30       3030.25        30.63 o                         
   4   3   1       1081.67       1139.90        11.64 o                         
   5   3   1        608.87        685.70         7.92 o                         
   6   3   1         57.60         50.75         1.80 o                         
   7   3   1          4.68          5.23         1.10 o                         
   8   3   1          9.27         12.15         1.58 o                         
   9   3   1          0.11         -1.25         1.25 o                         
  10   3   1          0.04          0.50         1.40 o                         
  11   3   1         48.00         49.14         3.61 o                         
  12   3   1        200.69        198.15         4.93 o                         
  13   3   1        223.50        215.70         5.35 o                         
  14   3   1         38.80         36.37         2.86 o                         
  15   3   1          9.73          7.01         2.44 o                         
  16   3   1         85.48         90.91         4.78 o                         
  17   3   1         60.91         63.46         4.32 o                         
  18   3   1          1.80          1.10         2.47 o                         
 -17   4   1          0.00         -0.38         2.55 o                         
 -16   4   1          0.57         -1.65         2.38 o                         
 -15   4   1          5.68         10.52         2.65 o                         
 -14   4   1          3.77          4.55         2.31 o                         
 -13   4   1          1.56          3.37         2.13 o                         
 -12   4   1         28.19         27.43         2.71 o                         
 -11   4   1        204.69        197.88         5.45 o                         
 -10   4   1        520.20        490.22         8.33 o                         
  -9   4   1         22.09         23.96         2.28 o                         
  -8   4   1         28.37         22.71         2.46 o                         
  -7   4   1          0.00         -1.48         1.48 o                         
  -6   4   1         78.39         81.21         3.14 o                         
  -5   4   1        422.01        433.82         6.09 o                         
  -4   4   1         18.85         15.17         1.52 o                         
  -3   4   1        644.43        631.74        11.15 o                         
  -2   4   1          0.01         -1.40         1.72 o                         
  -1   4   1         46.23         45.83         2.69 o                         
   0   4   1        297.97        312.43         6.49 o                         
   1   4   1         16.84         17.89         2.60 o                         
   2   4   1        192.92        190.06         3.83 o                         
   3   4   1        182.37        156.93         4.69 o                         
   4   4   1         21.47         21.72         1.76 o                         
   5   4   1        119.17        122.24         5.01 o                         
   6   4   1        618.33        616.07         8.85 o                         
   7   4   1          7.07          4.10         1.41 o                         
   8   4   1        241.35        210.92         5.62 o                         
   9   4   1        991.05        964.48        12.27 o                         
  10   4   1        340.74        316.35         5.99 o                         
  11   4   1        381.19        370.98         6.73 o                         
  12   4   1         38.76         38.20         2.82 o                         
  13   4   1         76.86         68.16         4.63 o                         
  14   4   1         14.74         10.45         2.56 o                         
  15   4   1          4.56          4.71         2.43 o                         
  16   4   1        121.86        153.00         6.54 o                         
  17   4   1         80.32         90.28         5.14 o                         
 -16   5   1         36.08         45.98         4.75 o                         
 -15   5   1          2.89          3.81         2.89 o                         
 -14   5   1          2.79          0.77         2.63 o                         
 -13   5   1        192.89        214.73         7.06 o                         
 -12   5   1          1.84          2.50         2.49 o                         
 -11   5   1        362.83        389.33         8.87 o                         
 -10   5   1        154.93        156.53         6.48 o                         
  -9   5   1          0.66          0.01         1.96 o                         
  -8   5   1         10.54         11.65         2.40 o                         
  -7   5   1         76.12         78.98         3.59 o                         
  -6   5   1         32.50         31.79         3.83 o                         
  -5   5   1        501.97        493.61        11.00 o                         
  -4   5   1         35.24         33.15         3.10 o                         
  -3   5   1        510.04        505.07         9.22 o                         
  -2   5   1        780.21        752.22        11.88 o                         
  -1   5   1         36.05         36.71         2.93 o                         
   0   5   1        308.80        303.91         6.87 o                         
   1   5   1          2.13          2.37         1.54 o                         
   2   5   1          1.14          2.51         1.54 o                         
   3   5   1        532.49        552.16         8.37 o                         
   4   5   1         11.18         12.47         2.38 o                         
   5   5   1          2.95         -0.48         1.95 o                         
   6   5   1         92.94         79.68         4.20 o                         
   7   5   1         27.44         23.78         3.65 o                         
   8   5   1        112.39        112.22         4.43 o                         
   9   5   1         13.22          9.65         2.49 o                         
  10   5   1          7.72          6.13         2.37 o                         
  11   5   1        122.24        141.89         8.24 o                         
  12   5   1         11.08         13.32         3.89 o                         
  13   5   1          1.45          0.80         3.70 o                         
  14   5   1         40.83         41.49         4.11 o                         
  15   5   1          3.67          4.76         3.02 o                         
  16   5   1         37.34         39.09         4.48 o                         
 -13   6   1         17.94         25.47         5.66 o                         
 -12   6   1         26.49         24.43         3.85 o                         
 -11   6   1         87.73         81.62         5.38 o                         
 -10   6   1         12.68         12.76         3.22 o                         
  -9   6   1         15.13         19.70         3.46 o                         
  -8   6   1         16.62         15.13         5.24 o                         
  -7   6   1          4.83          3.07         2.88 o                         
  -6   6   1         29.30         30.24         4.01 o                         
  -5   6   1         31.96         38.45         4.14 o                         
  -4   6   1         59.67         54.47         4.64 o                         
  -3   6   1          2.46         -2.60         2.60 o                         
  -2   6   1        205.19        209.31         7.59 o                         
  -1   6   1         10.76         12.63         3.34 o                         
   0   6   1        838.49        860.63        13.73 o                         
   1   6   1        290.99        312.80         9.20 o                         
   2   6   1        229.88        203.01         7.45 o                         
   3   6   1        240.19        233.18         7.84 o                         
   4   6   1        135.54        122.29         5.39 o                         
   5   6   1        159.28        151.50        10.46 o                         
   6   6   1         63.29         55.00         4.07 o                         
   7   6   1          0.09         -2.20         2.20 o                         
   8   6   1        133.48        143.41         6.14 o                         
   9   6   1          6.72          3.83         3.11 o                         
  10   6   1          7.92          7.04         3.43 o                         
  11   6   1          6.13          6.64         4.03 o                         
  12   6   1          3.10          3.57         2.74 o                         
  13   6   1         84.39        111.63         6.10 o                         
 -10   7   1         30.06         35.80         5.88 o                         
  -9   7   1          1.87         -1.88         3.33 o                         
  -8   7   1        390.68        446.86        15.97 o                         
  -7   7   1         40.74         32.13         5.77 o                         
  -6   7   1         28.25         26.42         4.73 o                         
  -5   7   1        179.47        196.06        14.63 o                         
  -4   7   1         14.57         20.84         4.85 o                         
  -3   7   1          9.39          8.93         3.28 o                         
  -2   7   1          8.07          4.26         3.78 o                         
  -1   7   1         15.51         10.86         4.13 o                         
   0   7   1         28.67         43.51         9.37 o                         
   1   7   1         61.28         57.42        13.93 o                         
   2   7   1         23.92         17.64         4.52 o                         
   3   7   1         15.27         11.77         4.23 o                         
   4   7   1          0.08          2.10         3.84 o                         
   5   7   1         29.11         27.85         5.67 o                         
   6   7   1         17.88         19.79         5.36 o                         
   7   7   1          2.06          8.95         4.28 o                         
   8   7   1          5.62          2.85         3.90 o                         
   9   7   1         15.87         19.52         5.02 o                         
  10   7   1          0.02          1.38         3.17 o                         
  -4   8   1         25.68         27.32         5.47 o                         
  -3   8   1         28.18         23.35         5.32 o                         
  -2   8   1          3.77          4.76         4.32 o                         
  -1   8   1          2.85         -0.48         3.86 o                         
   0   8   1          3.06         17.72         4.93 o                         
   1   8   1         12.55          8.95         4.35 o                         
   2   8   1          0.18         -2.55         6.10 o                         
   3   8   1          0.13          3.54         4.31 o                         
   4   8   1         25.89         25.70         5.70 o                         
 -20   0   2         16.52         19.63         5.38 o                         
 -19   0   2          2.53          8.72         4.51 o                         
 -18   0   2         45.83         47.83         8.44 o                         
 -17   0   2          0.38          4.19         3.93 o                         
 -16   0   2       1002.07       1022.99        26.26 o                         
 -15   0   2       1273.46       1270.65        27.14 o                         
 -14   0   2        194.26        191.13        10.68 o                         
 -13   0   2       2977.93       3024.47        70.21 o                         
 -12   0   2         24.17         25.34         3.03 o                         
 -11   0   2          9.85         13.08         2.27 o                         
 -10   0   2         75.43         65.20         3.74 o                         
  -9   0   2         17.92         17.55         2.19 o                         
  -8   0   2       3319.47       3174.31        41.67 o                         
  -7   0   2        689.30        631.11        10.37 o                         
  -6   0   2        752.23        741.57        11.30 o                         
  -5   0   2        198.56        197.26         4.31 o                         
  -4   0   2       2333.17       2156.61        27.82 o                         
  -3   0   2         57.82         79.11         2.06 o                         
  -2   0   2       9397.15       9443.55        90.41 o                         
  -1   0   2       1833.04       2038.59        31.42 o                         
   0   0   2       7774.20       7915.84       417.09 o                         
   1   0   2         33.65         39.86         4.31 o                         
   2   0   2        836.08        820.17        10.94 o                         
   3   0   2       2889.63       2967.24        36.53 o                         
   4   0   2       4429.82       4298.92        52.51 o                         
   5   0   2       1118.33       1131.64        15.56 o                         
   6   0   2       7593.62       8212.45       127.07 o                         
   7   0   2         39.91         46.45         4.56 o                         
   8   0   2        357.86        354.33         7.33 o                         
   9   0   2        322.42        335.52         7.35 o                         
  10   0   2        301.33        304.81         7.37 o                         
  11   0   2        523.55        490.75        12.21 o                         
  12   0   2         14.98          9.39         2.42 o                         
  13   0   2         26.58         25.60         3.36 o                         
  14   0   2        275.78        270.10         8.04 o                         
  15   0   2         15.91          7.77         2.81 o                         
  16   0   2         76.71         75.09         5.45 o                         
  17   0   2          0.62         -2.57         2.57 o                         
  18   0   2         41.26         39.94         6.97 o                         
  19   0   2        661.33        734.78        20.79 o                         
  20   0   2          2.09         -0.10         4.41 o                         
 -20   1   2          0.04         -2.91         2.91 o                         
 -19   1   2          2.31          0.61         2.74 o                         
 -18   1   2         11.67          4.57         3.10 o                         
 -17   1   2          0.00         -2.30         2.30 o                         
 -16   1   2         57.20         62.70         4.03 o                         
 -15   1   2          0.57          0.86         1.97 o                         
 -14   1   2          0.11          0.25         1.78 o                         
 -13   1   2        226.97        226.41         5.07 o                         
 -12   1   2          3.34          3.82         1.48 o                         
 -11   1   2         19.77         21.34         2.33 o                         
 -10   1   2         18.21         15.81         1.76 o                         
  -9   1   2        118.94        123.90         3.46 o                         
  -8   1   2       1969.97       2014.38        21.34 o                         
  -7   1   2        599.61        606.74         7.77 o                         
  -6   1   2         47.13         51.75         1.96 o                         
  -5   1   2         23.21         26.27         1.17 o                         
  -4   1   2       1902.67       1936.09        16.57 o                         
  -3   1   2       6137.42       6131.38        41.79 o                         
  -2   1   2      11942.88      12031.01        96.99 o                         
  -1   1   2       1866.86       1815.86        20.69 o                         
   0   1   2       8325.20       8334.24        72.74 o                         
   1   1   2        916.50       1002.48         9.98 o                         
   2   1   2         52.59         63.85         1.57 o                         
   3   1   2       1400.70       1434.28        13.14 o                         
   4   1   2        596.74        603.66         6.46 o                         
   5   1   2       1586.66       1586.78        18.84 o                         
   6   1   2       2872.40       2802.17        38.89 o                         
   7   1   2         99.28         91.97         2.91 o                         
   8   1   2        112.21        118.98         5.23 o                         
   9   1   2          4.98          4.94         1.80 o                         
  10   1   2        197.20        194.42         4.74 o                         
  11   1   2          2.52          2.99         1.59 o                         
  12   1   2        387.05        350.03         6.86 o                         
  13   1   2         67.08         70.42         3.63 o                         
  14   1   2        296.12        286.25         6.63 o                         
  15   1   2         57.86         62.91         3.37 o                         
  16   1   2        268.48        290.20         6.37 o                         
  17   1   2         29.94         37.96         3.05 o                         
  18   1   2         69.92         72.59         4.04 o                         
  19   1   2         50.60         51.90         3.74 o                         
 -19   2   2         20.57         21.38         3.58 o                         
 -18   2   2         26.76         29.76         5.01 o                         
 -17   2   2          9.97          2.96         2.48 o                         
 -16   2   2         43.65         55.58         4.09 o                         
 -15   2   2          1.85          1.03         2.06 o                         
 -14   2   2         15.94         12.00         2.64 o                         
 -13   2   2         14.61         11.96         2.52 o                         
 -12   2   2          8.69          9.32         2.18 o                         
 -11   2   2         17.70         16.91         2.09 o                         
 -10   2   2         15.76         15.10         1.81 o                         
  -9   2   2         37.59         35.61         2.17 o                         
  -8   2   2        464.00        485.09         6.20 o                         
  -7   2   2         82.22         96.74         2.39 o                         
  -6   2   2         37.73         31.00         1.72 o                         
  -5   2   2        824.46        908.78        10.43 o                         
  -4   2   2          0.14          0.57         0.94 o                         
  -3   2   2        379.30        368.86         7.15 o                         
  -2   2   2       4454.18       4502.50        48.74 o                         
  -1   2   2        235.66        243.18         4.24 o                         
   0   2   2       4554.39       4456.21        39.76 o                         
   1   2   2       1275.36       1275.20        12.40 o                         
   2   2   2         52.15         48.64         1.39 o                         
   3   2   2         34.37         22.51         1.30 o                         
   4   2   2         22.59         14.04         1.21 o                         
   5   2   2        178.19        189.05         3.35 o                         
   6   2   2        106.32         80.68         2.46 o                         
   7   2   2        450.47        433.29         5.87 o                         
   8   2   2        678.95        690.30         9.33 o                         
   9   2   2        315.72        297.76         5.66 o                         
  10   2   2        132.55        142.95         4.34 o                         
  11   2   2       1584.20       1607.83        18.84 o                         
  12   2   2         15.36         17.63         2.27 o                         
  13   2   2        312.19        310.37         6.79 o                         
  14   2   2         31.17         26.91         2.86 o                         
  15   2   2        247.72        235.37         6.46 o                         
  16   2   2         16.09          9.24         2.30 o                         
  17   2   2          0.77         -1.08         1.90 o                         
  18   2   2         25.07         26.97         2.99 o                         
  19   2   2         25.02         32.22         3.27 o                         
 -18   3   2          1.43         -3.22         3.22 o                         
 -17   3   2         11.72         13.36         2.63 o                         
 -16   3   2         41.57         40.14         3.25 o                         
 -15   3   2         96.21         99.69         4.75 o                         
 -14   3   2          1.80          0.89         2.01 o                         
 -13   3   2        173.96        165.03         5.83 o                         
 -12   3   2        103.88         82.61         3.87 o                         
 -11   3   2          5.37          2.15         1.65 o                         
 -10   3   2         12.88         20.82         2.40 o                         
  -9   3   2          0.00         -0.98         1.39 o                         
  -8   3   2        130.38        111.42         4.15 o                         
  -7   3   2         21.89         20.83         1.57 o                         
  -6   3   2         37.61         37.18         2.53 o                         
  -5   3   2        633.48        639.23         7.38 o                         
  -4   3   2         49.31         54.89         2.27 o                         
  -3   3   2        194.43        195.29         5.34 o                         
  -2   3   2        249.65        270.29         4.95 o                         
  -1   3   2          7.50          9.43         1.92 o                         
   0   3   2       2063.99       2074.58        19.67 o                         
   1   3   2         47.34         54.27         3.21 o                         
   2   3   2       1346.82       1301.39        13.19 o                         
   3   3   2        457.04        446.24         5.82 o                         
   4   3   2        574.27        544.35         6.04 o                         
   5   3   2        110.76        119.12         2.64 o                         
   6   3   2        107.39        100.21         3.00 o                         
   7   3   2         20.00         21.04         1.48 o                         
   8   3   2          9.95          8.35         1.28 o                         
   9   3   2        824.67        779.15         8.82 o                         
  10   3   2        349.03        336.82         6.03 o                         
  11   3   2        232.01        242.57         5.30 o                         
  12   3   2        141.09        138.53         4.32 o                         
  13   3   2         45.06         51.73         3.12 o                         
  14   3   2         65.51         73.31         3.77 o                         
  15   3   2         11.26          9.74         2.33 o                         
  16   3   2          1.14          0.62         2.30 o                         
  17   3   2        117.57        121.32         5.73 o                         
  18   3   2         15.01         12.98         2.73 o                         
 -17   4   2          4.35          2.81         2.49 o                         
 -16   4   2        145.49        151.02         8.91 o                         
 -15   4   2          2.96          1.51         2.29 o                         
 -14   4   2          0.08         -0.36         2.17 o                         
 -13   4   2         57.63         50.87         3.53 o                         
 -12   4   2          0.12          2.89         1.96 o                         
 -11   4   2         11.93          8.55         2.10 o                         
 -10   4   2        335.48        302.71         6.98 o                         
  -9   4   2          0.11          0.85         1.71 o                         
  -8   4   2         76.99         58.50         3.27 o                         
  -7   4   2        119.98        114.93         3.76 o                         
  -6   4   2         47.71         51.84         3.58 o                         
  -5   4   2         41.68         44.38         2.19 o                         
  -4   4   2        279.30        261.53         4.65 o                         
  -3   4   2        428.35        422.11         7.88 o                         
  -2   4   2          1.05         -0.26         1.36 o                         
  -1   4   2        392.48        390.43         7.00 o                         
   0   4   2        319.27        309.00         5.50 o                         
   1   4   2        136.46        133.58         3.32 o                         
   2   4   2         71.80         67.88         3.13 o                         
   3   4   2         71.04         60.00         3.87 o                         
   4   4   2        630.54        594.92         8.40 o                         
   5   4   2        831.58        811.00        12.44 o                         
   6   4   2          2.04          2.29         1.30 o                         
   7   4   2        771.44        753.43         9.38 o                         
   8   4   2        652.95        670.39         9.86 o                         
   9   4   2        162.78        159.27         4.29 o                         
  10   4   2         18.25         20.34         2.17 o                         
  11   4   2        300.43        321.93         6.59 o                         
  12   4   2        278.51        266.39         6.00 o                         
  13   4   2        121.97        108.23         4.43 o                         
  14   4   2        152.71        160.38         5.79 o                         
  15   4   2         56.55         54.22         4.02 o                         
  16   4   2          0.40         -0.47         2.37 o                         
  17   4   2         63.68         72.85         5.57 o                         
 -15   5   2         37.85         42.85         4.27 o                         
 -14   5   2          8.06          4.39         2.80 o                         
 -13   5   2        277.63        283.61         7.90 o                         
 -12   5   2         31.36         29.97         3.48 o                         
 -11   5   2         30.24         31.68         3.02 o                         
 -10   5   2         77.49         81.57         3.98 o                         
  -9   5   2         44.55         36.12         3.49 o                         
  -8   5   2        110.98        110.30         5.11 o                         
  -7   5   2          4.64          0.58         2.35 o                         
  -6   5   2         11.86          9.53         2.69 o                         
  -5   5   2        708.64        739.23        15.11 o                         
  -4   5   2        272.14        256.15         7.71 o                         
  -3   5   2        292.28        298.83         8.27 o                         
  -2   5   2       1734.71       1743.04        26.32 o                         
  -1   5   2         43.43         50.15         5.83 o                         
   0   5   2         79.69         81.62         3.43 o                         
   1   5   2        214.97        203.37         6.00 o                         
   2   5   2         88.34         87.51         3.52 o                         
   3   5   2        242.48        253.46         5.00 o                         
   4   5   2        102.80         92.68         5.80 o                         
   5   5   2        108.84        102.95         5.43 o                         
   6   5   2         70.50         67.72         3.99 o                         
   7   5   2          1.46          1.70         2.03 o                         
   8   5   2        532.15        498.69        10.02 o                         
   9   5   2          0.67          4.25         2.04 o                         
  10   5   2        101.96        105.30         4.63 o                         
  11   5   2         15.52          7.39         2.60 o                         
  12   5   2         76.98         73.63         5.64 o                         
  13   5   2         18.58         16.85         3.16 o                         
  14   5   2         20.90         23.58         3.45 o                         
  15   5   2          4.02          6.03         2.93 o                         
 -13   6   2        165.24        185.67        10.73 o                         
 -12   6   2          0.20          4.81         3.00 o                         
 -11   6   2         10.80          9.98         3.70 o                         
 -10   6   2          8.90         11.98         3.71 o                         
  -9   6   2         10.11         12.85         3.47 o                         
  -8   6   2          2.20         -0.36         2.95 o                         
  -7   6   2          8.38          1.75         2.84 o                         
  -6   6   2         44.52         44.65         4.46 o                         
  -5   6   2         14.35         16.28         3.34 o                         
  -4   6   2         20.05         21.96         4.01 o                         
  -3   6   2          6.99          3.79         5.21 o                         
  -2   6   2        102.65        106.14         8.52 o                         
  -1   6   2         32.44         39.80         3.49 o                         
   0   6   2        291.09        300.42         7.48 o                         
   1   6   2        382.70        396.55         8.59 o                         
   2   6   2        134.99        144.71         6.66 o                         
   3   6   2         82.22         80.97         5.39 o                         
   4   6   2        277.18        263.42         8.83 o                         
   5   6   2        177.49        162.43         5.98 o                         
   6   6   2         12.94          8.74         2.58 o                         
   7   6   2         74.91         65.43         4.48 o                         
   8   6   2         14.00         11.23         9.18 o                         
   9   6   2          8.49          4.81         3.69 o                         
  10   6   2          2.37          6.67         3.79 o                         
  11   6   2         24.90         25.14         5.42 o                         
  12   6   2         72.67         67.56         8.38 o                         
  13   6   2         12.70         19.62         5.11 o                         
 -10   7   2         18.53         23.19         4.62 o                         
  -9   7   2          1.77         -1.78         6.52 o                         
  -8   7   2          1.25          3.68         3.45 o                         
  -7   7   2         11.30         11.66         4.78 o                         
  -6   7   2          3.76          4.23         3.25 o                         
  -5   7   2         40.11         43.99         5.90 o                         
  -4   7   2         49.35         56.93         5.58 o                         
  -3   7   2         26.12         27.63         3.53 o                         
  -2   7   2        272.60        282.54         9.63 o                         
  -1   7   2          0.34         -0.72         3.06 o                         
   0   7   2        139.70        138.96        10.30 o                         
   1   7   2          0.00          1.88         2.87 o                         
   2   7   2          3.88          6.87         3.97 o                         
   3   7   2         33.88         48.91        11.96 o                         
   4   7   2         12.67         15.36         4.36 o                         
   5   7   2          1.03          1.92         3.75 o                         
   6   7   2        114.29         96.27         8.13 o                         
   7   7   2          0.11         -0.55         3.69 o                         
   8   7   2          1.24          1.35         2.96 o                         
   9   7   2         44.47         49.76         9.78 o                         
  10   7   2         14.03         10.48         3.62 o                         
  -3   8   2          0.74         -3.00         3.64 o                         
  -2   8   2         29.29         23.16         6.78 o                         
  -1   8   2          1.34          2.82         4.03 o                         
   0   8   2         19.43         20.94        10.35 o                         
   1   8   2        116.90        111.18        11.16 o                         
   2   8   2          3.02          3.29         6.04 o                         
   3   8   2         22.22         23.74         5.31 o                         
 -19   1   3          0.19          0.90         2.93 o                         
 -18   1   3         28.53         30.56         3.97 o                         
 -17   1   3          0.21         -2.45         2.45 o                         
 -16   1   3         60.26         60.38         4.96 o                         
 -15   1   3        259.22        256.80         8.67 o                         
 -14   1   3          0.60          0.39         1.80 o                         
 -13   1   3          1.97         -0.47         1.65 o                         
 -12   1   3          0.36         -1.43         1.43 o                         
 -11   1   3        110.61        111.87         3.41 o                         
 -10   1   3         20.42         17.62         1.83 o                         
  -9   1   3         46.07         45.48         2.15 o                         
  -8   1   3         66.63         78.21         2.27 o                         
  -7   1   3        831.25        901.04         9.79 o                         
  -6   1   3          7.19          6.83         0.95 o                         
  -5   1   3        135.48        128.23         2.27 o                         
  -4   1   3       3254.50       3322.34        24.56 o                         
  -3   1   3       2398.73       2448.40        22.68 o                         
  -2   1   3       7707.55       8064.14        78.52 o                         
  -1   1   3       1840.09       1928.41        22.23 o                         
   0   1   3         47.98         62.37         1.56 o                         
   1   1   3        538.63        566.60         6.80 o                         
   2   1   3         51.93         56.53         1.71 o                         
   3   1   3       3760.57       3694.37        30.05 o                         
   4   1   3       1023.40        993.60         9.88 o                         
   5   1   3        110.57        115.72         2.64 o                         
   6   1   3        801.04        918.21         9.72 o                         
   7   1   3         28.86         30.86         1.85 o                         
   8   1   3        220.25        218.20         4.65 o                         
   9   1   3        106.90         98.35         3.12 o                         
  10   1   3         89.00         85.57         5.10 o                         
  11   1   3         94.26         93.75         3.45 o                         
  12   1   3          3.82          0.62         1.55 o                         
  13   1   3         44.34         41.97         2.75 o                         
  14   1   3         91.95         79.53         4.11 o                         
  15   1   3         73.38         70.31         3.76 o                         
  16   1   3          0.32          0.97         1.93 o                         
  17   1   3        115.31        126.96         5.04 o                         
  18   1   3         10.78          7.13         2.45 o                         
  19   1   3         31.51         43.38         3.84 o                         
 -19   2   3          0.62         -1.45         2.89 o                         
 -18   2   3          5.78          4.58         3.83 o                         
 -17   2   3         59.43         55.76         5.11 o                         
 -16   2   3        119.12        120.08         6.08 o                         
 -15   2   3          0.00         -0.49         1.97 o                         
 -14   2   3          0.96          2.62         2.59 o                         
 -13   2   3          6.77          0.31         1.82 o                         
 -12   2   3          1.75          2.64         1.72 o                         
 -11   2   3        117.84        110.49         4.65 o                         
 -10   2   3       1410.15       1461.97        15.58 o                         
  -9   2   3        492.28        479.19         5.98 o                         
  -8   2   3        606.94        617.33         7.43 o                         
  -7   2   3          3.80         10.24         1.35 o                         
  -6   2   3          2.32          3.79         0.83 o                         
  -5   2   3          9.81          4.63         0.95 o                         
  -4   2   3        285.90        325.48         4.16 o                         
  -3   2   3        483.82        489.01         5.61 o                         
  -2   2   3          0.16          1.85         0.68 o                         
  -1   2   3        101.09        114.19         2.60 o                         
   0   2   3          3.29          7.94         1.26 o                         
   1   2   3       1193.93       1285.70        14.07 o                         
   2   2   3          2.51          3.27         0.74 o                         
   3   2   3        383.01        380.63         6.75 o                         
   4   2   3       1153.08       1201.53        11.03 o                         
   5   2   3        463.64        451.14         5.90 o                         
   6   2   3        162.56        159.37         3.07 o                         
   7   2   3        236.01        221.92         3.74 o                         
   8   2   3        101.31         91.66         3.02 o                         
   9   2   3       1691.36       1665.41        16.96 o                         
  10   2   3         60.28         57.96         2.76 o                         
  11   2   3       1469.14       1454.80        15.78 o                         
  12   2   3        983.80        926.63        11.52 o                         
  13   2   3          7.08          6.91         1.90 o                         
  14   2   3         13.45         17.94         2.66 o                         
  15   2   3         56.81         53.31         3.38 o                         
  16   2   3         56.56         57.65         3.57 o                         
  17   2   3         59.31         53.46         3.95 o                         
  18   2   3          2.65          1.31         2.30 o                         
  19   2   3         17.39         15.52         2.90 o                         
 -18   3   3        109.83        114.13         5.66 o                         
 -17   3   3          2.70          2.53         2.50 o                         
 -16   3   3          9.63          8.49         2.60 o                         
 -15   3   3         47.67         54.31         3.57 o                         
 -14   3   3          9.35          5.97         2.27 o                         
 -13   3   3          8.13          1.90         2.06 o                         
 -12   3   3        512.79        511.53         9.03 o                         
 -11   3   3        161.67        166.51         4.98 o                         
 -10   3   3        430.69        390.37         8.51 o                         
  -9   3   3         20.77         23.20         2.22 o                         
  -8   3   3          1.83          4.69         1.70 o                         
  -7   3   3        109.14        102.04         3.40 o                         
  -6   3   3          6.27          3.93         1.30 o                         
  -5   3   3        218.06        223.70         5.88 o                         
  -4   3   3        609.65        622.18         7.59 o                         
  -3   3   3         99.98        106.94         3.59 o                         
  -2   3   3        506.63        540.23         8.28 o                         
  -1   3   3        267.17        291.42         4.45 o                         
   0   3   3        686.11        736.51         8.32 o                         
   1   3   3        353.33        393.54         5.45 o                         
   2   3   3        311.21        336.32         4.90 o                         
   3   3   3       1600.63       1715.69        17.05 o                         
   4   3   3       1291.45       1309.65        12.03 o                         
   5   3   3        209.68        228.38         4.47 o                         
   6   3   3         37.58         40.43         1.83 o                         
   7   3   3        109.48         90.83         3.06 o                         
   8   3   3        249.02        258.72         5.09 o                         
   9   3   3       2235.61       2136.70        21.54 o                         
  10   3   3          3.93          4.74         1.57 o                         
  11   3   3          9.24         11.29         2.75 o                         
  12   3   3         33.36         34.41         2.58 o                         
  13   3   3         13.77         12.84         2.00 o                         
  14   3   3          4.10          1.66         1.71 o                         
  15   3   3         10.99         11.50         2.19 o                         
  16   3   3          5.77          4.98         2.11 o                         
  17   3   3         12.77         15.93         2.52 o                         
  18   3   3          3.25          1.43         2.42 o                         
 -17   4   3          6.19          6.62         3.10 o                         
 -16   4   3          0.06         -1.57         2.19 o                         
 -15   4   3          6.13          2.73         2.16 o                         
 -14   4   3          0.21         -0.78         1.96 o                         
 -13   4   3          1.29         -1.95         1.95 o                         
 -12   4   3          0.10         -0.67         1.84 o                         
 -11   4   3          0.99         -0.80         1.59 o                         
 -10   4   3         11.27         13.43         1.91 o                         
  -9   4   3         16.54         15.97         1.84 o                         
  -8   4   3        133.30        151.29         3.85 o                         
  -7   4   3          3.05          5.01         1.44 o                         
  -6   4   3         11.62          7.79         1.50 o                         
  -5   4   3       2504.57       2475.16        25.50 o                         
  -4   4   3       1689.20       1622.63        17.28 o                         
  -3   4   3          0.71         -1.02         1.80 o                         
  -2   4   3        223.28        221.85         5.43 o                         
  -1   4   3         29.38         27.28         1.92 o                         
   0   4   3          4.56          6.64         1.28 o                         
   1   4   3        718.99        766.76        10.01 o                         
   2   4   3         58.21         64.58         2.79 o                         
   3   4   3        330.68        356.79         5.54 o                         
   4   4   3         53.28         57.55         2.79 o                         
   5   4   3         35.79         30.63         1.83 o                         
   6   4   3        133.85        125.21         3.09 o                         
   7   4   3         26.38         23.17         1.76 o                         
   8   4   3        255.63        237.59         4.94 o                         
   9   4   3       1066.00       1073.45        12.73 o                         
  10   4   3         99.76        100.40         3.86 o                         
  11   4   3          1.26          0.97         1.74 o                         
  12   4   3          3.79          5.08         2.00 o                         
  13   4   3         22.33         26.07         2.42 o                         
  14   4   3         17.80         23.78         3.92 o                         
  15   4   3          0.02         -1.79         2.00 o                         
  16   4   3          4.78          5.22         2.50 o                         
  17   4   3         13.02         11.75         2.83 o                         
 -15   5   3        115.18        130.41         6.77 o                         
 -14   5   3          0.31         -2.58         2.58 o                         
 -13   5   3         78.42         82.33         5.32 o                         
 -12   5   3         10.43         10.33         2.97 o                         
 -11   5   3          0.02          1.21         2.82 o                         
 -10   5   3        127.27        126.90         6.68 o                         
  -9   5   3         10.79         13.82         3.14 o                         
  -8   5   3        131.07        122.36         6.20 o                         
  -7   5   3        148.69        163.20         6.54 o                         
  -6   5   3          1.17          5.07         3.86 o                         
  -5   5   3          1.87          2.81         2.24 o                         
  -4   5   3         49.88         54.40         4.09 o                         
  -3   5   3          8.87          7.30         2.41 o                         
  -2   5   3        149.23        154.86         5.21 o                         
  -1   5   3         35.68         35.38         3.00 o                         
   0   5   3        124.36        122.30         6.64 o                         
   1   5   3        390.46        366.55         7.70 o                         
   2   5   3         22.79         22.54         3.33 o                         
   3   5   3         50.93         45.34         3.20 o                         
   4   5   3         17.34          9.37         2.18 o                         
   5   5   3          3.57          1.50         2.41 o                         
   6   5   3        211.77        186.37         7.01 o                         
   7   5   3         95.96         88.40         5.41 o                         
   8   5   3         70.06         57.07         9.85 o                         
   9   5   3         47.15         46.95         4.52 o                         
  10   5   3         13.23         10.06         2.70 o                         
  11   5   3          0.51          0.52         2.41 o                         
  12   5   3         16.99         21.21         3.28 o                         
  13   5   3          9.79          8.02         3.31 o                         
  14   5   3        109.93        125.73         9.56 o                         
  15   5   3         33.29         46.90         5.18 o                         
 -13   6   3        335.75        368.66        11.82 o                         
 -12   6   3         75.25         79.52         6.38 o                         
 -11   6   3         17.90         24.02         4.20 o                         
 -10   6   3         76.94         83.47         6.18 o                         
  -9   6   3         38.79         45.68         4.76 o                         
  -8   6   3        139.11        165.08         7.38 o                         
  -7   6   3         37.10         42.15         4.47 o                         
  -6   6   3         21.83         19.32         4.13 o                         
  -5   6   3         68.12         69.65         6.01 o                         
  -4   6   3          0.01         -0.78         2.87 o                         
  -3   6   3          0.54         -0.01         2.23 o                         
  -2   6   3        201.12        225.04         8.60 o                         
  -1   6   3         33.18         34.64         3.39 o                         
   0   6   3        160.44        166.62         5.86 o                         
   1   6   3         14.54         13.48         3.08 o                         
   2   6   3         17.57         17.58         3.34 o                         
   3   6   3         24.39         20.70         3.51 o                         
   4   6   3          5.42          3.00         2.32 o                         
   5   6   3          0.65         -0.88         2.79 o                         
   6   6   3         64.59         65.81         5.31 o                         
   7   6   3         94.67         93.43         6.09 o                         
   8   6   3        123.55        112.61         6.79 o                         
   9   6   3          2.51          2.96         3.61 o                         
  10   6   3          4.90         -3.16         3.28 o                         
  11   6   3          4.89          9.73        11.59 o                         
  12   6   3          0.70          1.32         3.96 o                         
  13   6   3          3.92          0.44         4.05 o                         
  -9   7   3          3.66          1.08         3.61 o                         
  -8   7   3          8.23         14.32         5.05 o                         
  -7   7   3          5.77          6.77         3.65 o                         
  -6   7   3          4.47          7.31         3.49 o                         
  -5   7   3          2.95         -0.11         3.04 o                         
  -4   7   3         67.06         59.16         5.05 o                         
  -3   7   3         40.95         31.29         3.83 o                         
  -2   7   3         55.91         57.28         4.45 o                         
  -1   7   3         19.85         19.12         3.78 o                         
   0   7   3        171.59        174.54         7.74 o                         
   1   7   3        125.39        133.53        13.53 o                         
   2   7   3          1.04         -0.64         3.00 o                         
   3   7   3          0.35          0.54         2.97 o                         
   4   7   3          0.07         -0.38         3.62 o                         
   5   7   3          7.04          4.65         4.01 o                         
   6   7   3         40.45         44.34         6.03 o                         
   7   7   3          2.40          1.92         2.99 o                         
   8   7   3          0.80          5.30         3.50 o                         
   9   7   3          3.74         -2.68         3.11 o                         
 -19   0   4          5.48          1.69         4.44 o                         
 -18   0   4          6.85          4.65         4.31 o                         
 -17   0   4         28.12         27.47         5.23 o                         
 -16   0   4         23.32         20.92         4.56 o                         
 -15   0   4       1337.73       1387.87        29.19 o                         
 -14   0   4          9.11          7.07         3.57 o                         
 -13   0   4         29.57         29.42         4.35 o                         
 -12   0   4        164.11        156.03        10.17 o                         
 -11   0   4          3.58          3.63         2.70 o                         
 -10   0   4        962.40        967.18        15.59 o                         
  -9   0   4        737.39        763.92        12.66 o                         
  -8   0   4       1251.69       1287.18        16.36 o                         
  -7   0   4        556.19        568.05         7.58 o                         
  -6   0   4       1338.63       1382.78        16.53 o                         
  -5   0   4       1017.16       1109.60        14.09 o                         
  -4   0   4        228.72        196.82         4.60 o                         
  -3   0   4         11.76         15.77         1.56 o                         
  -2   0   4       2869.06       2936.49        32.80 o                         
  -1   0   4        843.38        966.65        14.23 o                         
   0   0   4        190.60        239.86         6.04 o                         
   1   0   4       1806.70       2048.38        49.55 o                         
   2   0   4        647.96        748.40        14.48 o                         
   3   0   4       1543.81       1692.94        23.90 o                         
   4   0   4       1989.62       2162.32        27.92 o                         
   5   0   4        281.27        281.92         5.97 o                         
   6   0   4       2565.65       2834.60        38.56 o                         
   7   0   4        475.74        435.66         8.43 o                         
   8   0   4        962.13       1041.78        16.11 o                         
   9   0   4       1382.70       1384.64        20.65 o                         
  10   0   4          3.84          4.23         2.11 o                         
  11   0   4        858.61        797.66        14.26 o                         
  12   0   4         94.69         63.06         4.34 o                         
  13   0   4        289.78        289.13         8.37 o                         
  14   0   4          5.88          7.25         3.83 o                         
  15   0   4        646.84        638.13        16.33 o                         
  16   0   4         13.15         12.35         3.45 o                         
  17   0   4          7.39          6.87         3.30 o                         
  18   0   4         14.60         19.19         4.52 o                         
  19   0   4         33.52         40.88         6.32 o                         
 -19   1   4          5.95          5.00         3.25 o                         
 -18   1   4        246.57        250.49         8.26 o                         
 -17   1   4         16.76         21.65         3.58 o                         
 -16   1   4         82.33         87.21         5.89 o                         
 -15   1   4        641.31        640.96        10.73 o                         
 -14   1   4         19.17         21.36         3.83 o                         
 -13   1   4         13.37         15.74         2.23 o                         
 -12   1   4        204.28        198.77         4.59 o                         
 -11   1   4         76.34         71.50         3.51 o                         
 -10   1   4        668.91        681.82         8.74 o                         
  -9   1   4         86.29         88.57         3.04 o                         
  -8   1   4         26.11         25.75         1.70 o                         
  -7   1   4        291.33        307.89         3.99 o                         
  -6   1   4          2.46          1.17         0.79 o                         
  -5   1   4         48.68         38.90         1.27 o                         
  -4   1   4        226.78        204.79         2.55 o                         
  -3   1   4         90.01        111.17         3.77 o                         
  -2   1   4       5046.05       5483.28        54.22 o                         
  -1   1   4        562.26        553.70         7.90 o                         
   0   1   4        314.00        359.64         4.67 o                         
   1   1   4        588.19        562.70         7.05 o                         
   2   1   4       2115.71       2206.72        22.46 o                         
   3   1   4       1662.96       1743.64        16.44 o                         
   4   1   4       1041.57       1049.85        10.56 o                         
   5   1   4         32.67         28.69         1.68 o                         
   6   1   4         13.86         10.25         1.25 o                         
   7   1   4        198.05        189.84         3.80 o                         
   8   1   4        243.72        236.32         4.42 o                         
   9   1   4          0.07         -0.83         1.38 o                         
  10   1   4        480.75        520.07         7.48 o                         
  11   1   4         88.39         99.50         3.64 o                         
  12   1   4        246.52        216.70         5.02 o                         
  13   1   4         21.24         15.39         2.13 o                         
  14   1   4        118.06        103.05         4.20 o                         
  15   1   4         12.55         15.48         2.40 o                         
  16   1   4         36.85         35.98         3.07 o                         
  17   1   4          0.92          3.77         2.26 o                         
  18   1   4        194.50        203.76         6.66 o                         
  19   1   4        112.68        117.21         6.16 o                         
 -18   2   4         34.38         25.43         3.95 o                         
 -17   2   4         26.53         24.58         3.75 o                         
 -16   2   4         14.89         12.71         3.08 o                         
 -15   2   4         22.90         25.30         4.10 o                         
 -14   2   4          6.69          5.73         2.47 o                         
 -13   2   4         29.60         26.67         3.31 o                         
 -12   2   4        274.31        262.13        10.18 o                         
 -11   2   4          4.80          4.08         1.89 o                         
 -10   2   4        161.54        167.76         3.93 o                         
  -9   2   4         56.12         50.81         2.36 o                         
  -8   2   4         25.94         26.80         1.61 o                         
  -7   2   4        963.67        962.51         9.61 o                         
  -6   2   4          0.66          1.36         1.60 o                         
  -5   2   4       1054.28       1038.02         9.95 o                         
  -4   2   4       1905.01       1939.31        16.07 o                         
  -3   2   4         65.02         55.89         1.62 o                         
  -2   2   4        441.42        438.94         7.20 o                         
  -1   2   4        446.60        465.21         6.60 o                         
   0   2   4        173.51        194.91         3.19 o                         
   1   2   4        988.55       1133.97        12.89 o                         
   2   2   4        139.15        146.46         5.67 o                         
   3   2   4        185.96        160.51         2.95 o                         
   4   2   4         55.21         38.98         1.72 o                         
   5   2   4        286.82        274.26         4.03 o                         
   6   2   4         84.06         73.35         2.35 o                         
   7   2   4          8.89         17.17         1.49 o                         
   8   2   4        172.53        157.76         3.48 o                         
   9   2   4        795.35        780.73         9.61 o                         
  10   2   4        145.52        147.62         5.48 o                         
  11   2   4         20.89         21.57         2.16 o                         
  12   2   4         11.48          8.40         1.85 o                         
  13   2   4         23.56         24.55         2.47 o                         
  14   2   4         50.26         51.74         3.26 o                         
  15   2   4        164.79        174.61         5.94 o                         
  16   2   4         24.27         24.90         4.05 o                         
  17   2   4         27.87         27.55         3.09 o                         
  18   2   4         43.82         51.69         3.80 o                         
 -18   3   4         34.18         33.77         3.68 o                         
 -17   3   4         17.27         22.42         3.65 o                         
 -16   3   4         57.53         53.52         4.52 o                         
 -15   3   4          1.86         -2.28         2.28 o                         
 -14   3   4         78.32         70.28         4.08 o                         
 -13   3   4         47.81         37.42         3.17 o                         
 -12   3   4          5.70          5.89         2.05 o                         
 -11   3   4          1.07          0.55         1.52 o                         
 -10   3   4          7.34          9.50         1.84 o                         
  -9   3   4         48.91         39.45         3.03 o                         
  -8   3   4         12.46          5.48         2.01 o                         
  -7   3   4        272.18        270.94         5.81 o                         
  -6   3   4          0.29          1.14         1.15 o                         
  -5   3   4         73.63         63.91         2.43 o                         
  -4   3   4        108.89         98.03         3.12 o                         
  -3   3   4          0.01         -0.90         1.11 o                         
  -2   3   4          7.17         15.01         1.58 o                         
  -1   3   4         53.71         55.96         2.46 o                         
   0   3   4        230.65        235.78         5.27 o                         
   1   3   4       1062.64       1042.89        12.53 o                         
   2   3   4         89.47         83.16         2.71 o                         
   3   3   4          2.10          1.49         1.12 o                         
   4   3   4        306.96        299.36         4.48 o                         
   5   3   4         30.87         31.09         1.73 o                         
   6   3   4        783.50        744.44         8.17 o                         
   7   3   4        789.77        779.77         8.67 o                         
   8   3   4          3.09          2.79         1.35 o                         
   9   3   4          0.12          3.22         1.37 o                         
  10   3   4          7.31          5.86         1.51 o                         
  11   3   4         44.85         46.83         2.78 o                         
  12   3   4         63.04         60.32         3.22 o                         
  13   3   4          6.52          7.55         2.03 o                         
  14   3   4         19.71         15.15         2.33 o                         
  15   3   4          0.80          3.26         2.14 o                         
  16   3   4         79.30         85.56         4.06 o                         
  17   3   4          0.59          0.59         2.16 o                         
 -16   4   4          1.42          1.80         2.62 o                         
 -15   4   4         16.67         18.53         3.22 o                         
 -14   4   4         16.31         15.64         2.48 o                         
 -13   4   4         32.29         28.36         2.67 o                         
 -12   4   4         83.05         87.58         3.79 o                         
 -11   4   4         22.52         23.79         2.29 o                         
 -10   4   4         11.46         19.27         2.20 o                         
  -9   4   4         81.37         82.43         3.45 o                         
  -8   4   4         40.97         42.96         2.52 o                         
  -7   4   4        127.61        114.72         3.92 o                         
  -6   4   4        186.23        201.88         5.13 o                         
  -5   4   4        423.42        429.48         7.54 o                         
  -4   4   4       1512.33       1447.11        19.16 o                         
  -3   4   4          0.76         -1.67         1.67 o                         
  -2   4   4        262.06        243.98         5.77 o                         
  -1   4   4         26.39         32.14         2.54 o                         
   0   4   4          5.43          9.56         1.57 o                         
   1   4   4        219.72        206.08         4.87 o                         
   2   4   4         25.31         30.69         2.95 o                         
   3   4   4          0.21         -0.12         1.54 o                         
   4   4   4         11.99         10.28         1.76 o                         
   5   4   4          0.65          0.23         1.53 o                         
   6   4   4          0.25          2.39         1.59 o                         
   7   4   4         54.37         50.64         3.08 o                         
   8   4   4         22.15         19.75         2.05 o                         
   9   4   4          1.98         -0.49         1.78 o                         
  10   4   4          2.77          2.44         1.59 o                         
  11   4   4         23.13         26.46         2.39 o                         
  12   4   4        105.09        112.07         8.08 o                         
  13   4   4         26.75         32.29         2.81 o                         
  14   4   4        126.69        134.05         5.41 o                         
  15   4   4        135.90        160.41         6.01 o                         
  16   4   4          6.87          3.23         3.03 o                         
 -15   5   4          9.57          5.16         4.14 o                         
 -14   5   4          0.07         -2.93         2.93 o                         
 -13   5   4          7.02          4.18         3.28 o                         
 -12   5   4          1.38         -1.26         2.87 o                         
 -11   5   4          1.10          1.37         2.81 o                         
 -10   5   4          0.10          0.09         2.66 o                         
  -9   5   4         12.20         12.23         3.05 o                         
  -8   5   4         52.42         51.92         5.14 o                         
  -7   5   4          5.62          6.98         2.69 o                         
  -6   5   4          4.16          2.44         2.41 o                         
  -5   5   4        104.57         98.68         4.73 o                         
  -4   5   4          1.95         -0.17         1.91 o                         
  -3   5   4         12.48         14.01         2.44 o                         
  -2   5   4         10.07          7.88         2.17 o                         
  -1   5   4         21.97         23.97         2.69 o                         
   0   5   4         46.44         48.17         3.35 o                         
   1   5   4         77.27         73.18         3.70 o                         
   2   5   4        116.60        101.17         3.98 o                         
   3   5   4        376.57        347.52         7.68 o                         
   4   5   4        766.18        721.22        14.23 o                         
   5   5   4          1.22          4.15         3.42 o                         
   6   5   4        108.55         97.71         6.44 o                         
   7   5   4          8.67          7.69         2.92 o                         
   8   5   4         13.90         18.43         3.46 o                         
   9   5   4        152.24        158.43         7.14 o                         
  10   5   4          5.99          4.70         4.82 o                         
  11   5   4         24.59         25.23         4.02 o                         
  12   5   4          0.22          1.41         2.61 o                         
  13   5   4          2.90         -0.89         2.63 o                         
  14   5   4         54.47         58.67         6.45 o                         
 -12   6   4         35.97         54.85         5.52 o                         
 -11   6   4          0.11          1.15         3.31 o                         
 -10   6   4        120.05        166.39        14.00 o                         
  -9   6   4         41.26         43.40         4.71 o                         
  -8   6   4          0.00          1.50         2.99 o                         
  -7   6   4          8.65          7.70         3.13 o                         
  -6   6   4          9.57          6.42         3.97 o                         
  -5   6   4          2.01          3.79         2.47 o                         
  -4   6   4        151.38        146.83         6.06 o                         
  -3   6   4          0.64         -0.33         2.28 o                         
  -2   6   4          1.26         -2.13         2.13 o                         
  -1   6   4         37.17         41.66         4.79 o                         
   0   6   4         17.16         17.05         2.81 o                         
   1   6   4         91.43        106.45         6.30 o                         
   2   6   4          1.41          2.26         2.36 o                         
   3   6   4         20.74         17.91         2.92 o                         
   4   6   4        216.50        192.63         6.49 o                         
   5   6   4          8.54         14.68         3.40 o                         
   6   6   4         26.78         10.77         3.37 o                         
   7   6   4          1.25         -2.69         2.69 o                         
   8   6   4         13.05         12.36         3.57 o                         
   9   6   4          0.01         -2.92         2.92 o                         
  10   6   4          6.10          5.50         3.49 o                         
  11   6   4          0.30          0.01         6.90 o                         
  12   6   4        108.43        112.99         9.11 o                         
  -8   7   4         34.89         37.81         4.35 o                         
  -7   7   4          0.03         -2.79         2.79 o                         
  -6   7   4         17.77         19.83         3.77 o                         
  -5   7   4         31.94         36.37         4.17 o                         
  -4   7   4         60.12         56.63         4.69 o                         
  -3   7   4          7.88         12.02         3.24 o                         
  -2   7   4        487.86        523.65        12.56 o                         
  -1   7   4        390.20        417.82        11.71 o                         
   0   7   4        105.68        126.03         8.53 o                         
   1   7   4          0.99         -2.60         2.92 o                         
   2   7   4          0.34         -1.29         2.98 o                         
   3   7   4          1.59         -2.26         4.06 o                         
   4   7   4          1.92          2.38         3.56 o                         
   5   7   4          1.91          3.71         3.27 o                         
   6   7   4          1.82          2.82         3.05 o                         
   7   7   4         36.13         32.74         4.95 o                         
   8   7   4          7.85          7.52         4.18 o                         
 -18   1   5        111.19        109.04         6.30 o                         
 -17   1   5        349.63        379.27         9.82 o                         
 -16   1   5         27.79         27.62         3.57 o                         
 -15   1   5         20.96         18.39         2.72 o                         
 -14   1   5          0.30         -1.73         1.86 o                         
 -13   1   5         26.32         22.57         2.60 o                         
 -12   1   5         75.58         79.34         4.44 o                         
 -11   1   5         35.12         32.81         4.06 o                         
 -10   1   5         79.44         75.61         3.07 o                         
  -9   1   5          8.96         11.48         1.47 o                         
  -8   1   5          0.00          0.34         1.00 o                         
  -7   1   5        443.98        463.51         5.43 o                         
  -6   1   5         16.85         18.15         1.12 o                         
  -5   1   5        503.93        489.27         6.64 o                         
  -4   1   5        967.95       1008.31        10.89 o                         
  -3   1   5        368.81        356.12         5.50 o                         
  -2   1   5         89.03         88.17         2.81 o                         
  -1   1   5       1477.37       1655.39        14.75 o                         
   0   1   5         45.28         50.10         1.96 o                         
   1   1   5        342.03        415.57         6.47 o                         
   2   1   5        102.31        108.33         3.42 o                         
   3   1   5        293.70        296.19         4.79 o                         
   4   1   5       2015.57       2240.79        21.14 o                         
   5   1   5          1.70          2.32         1.05 o                         
   6   1   5         24.07         23.89         1.66 o                         
   7   1   5        292.08        284.15         4.85 o                         
   8   1   5          4.48         10.94         1.54 o                         
   9   1   5        301.30        273.43         5.18 o                         
  10   1   5        252.43        205.78         4.66 o                         
  11   1   5        136.03        132.18         4.34 o                         
  12   1   5        147.76        120.12         6.16 o                         
  13   1   5         50.98         45.71         2.98 o                         
  14   1   5         13.87         14.47         2.31 o                         
  15   1   5        103.36        118.14         5.83 o                         
  16   1   5         34.01         34.54         3.11 o                         
  17   1   5         34.57         37.19         3.33 o                         
  18   1   5          0.11          0.33         2.39 o                         
 -18   2   5          3.96          2.58         3.03 o                         
 -17   2   5          9.63          8.77         3.23 o                         
 -16   2   5          0.36          2.67         2.73 o                         
 -15   2   5         93.26         86.48         5.25 o                         
 -14   2   5         33.63         39.07         3.63 o                         
 -13   2   5         13.62         13.94         2.86 o                         
 -12   2   5        157.25        161.53         5.62 o                         
 -11   2   5         11.50         12.54         3.06 o                         
 -10   2   5          0.53         -0.55         1.19 o                         
  -9   2   5         36.59         33.58         2.21 o                         
  -8   2   5          6.39          3.84         1.49 o                         
  -7   2   5         34.94         39.32         2.39 o                         
  -6   2   5        703.02        679.73         6.93 o                         
  -5   2   5       1326.49       1333.49        11.77 o                         
  -4   2   5       5603.50       5794.68        58.20 o                         
  -3   2   5        206.14        216.44         4.55 o                         
  -2   2   5        513.10        570.05         9.02 o                         
  -1   2   5        883.69        990.09        10.28 o                         
   0   2   5         76.48         87.37         2.41 o                         
   1   2   5        326.00        337.74         5.46 o                         
   2   2   5       1455.35       1512.65        20.33 o                         
   3   2   5        689.28        706.06         9.00 o                         
   4   2   5         40.75         48.63         1.98 o                         
   5   2   5          3.66          2.50         1.12 o                         
   6   2   5        680.02        672.76         7.62 o                         
   7   2   5        433.48        407.20         5.68 o                         
   8   2   5         80.69         79.58         3.27 o                         
   9   2   5        172.72        177.59         4.01 o                         
  10   2   5        430.43        404.25         6.17 o                         
  11   2   5         13.12         11.35         2.68 o                         
  12   2   5        114.63        124.18         4.77 o                         
  13   2   5         13.68         12.25         2.22 o                         
  14   2   5         13.69         11.95         2.30 o                         
  15   2   5        171.10        184.12         5.49 o                         
  16   2   5          2.63          6.54         2.35 o                         
  17   2   5         98.95        104.26         5.94 o                         
  18   2   5         70.02         82.59         4.59 o                         
 -17   3   5          8.12          4.11         2.94 o                         
 -16   3   5          8.35          9.19         3.49 o                         
 -15   3   5          8.83          8.82         3.21 o                         
 -14   3   5         36.34         34.46         7.42 o                         
 -13   3   5         65.53         62.41         4.80 o                         
 -12   3   5        355.25        351.57         7.13 o                         
 -11   3   5         14.23         14.81         2.41 o                         
 -10   3   5        348.72        354.27         7.49 o                         
  -9   3   5         53.80         53.42         3.30 o                         
  -8   3   5         11.26         12.01         1.91 o                         
  -7   3   5        713.88        714.62         9.82 o                         
  -6   3   5        559.16        547.52         7.15 o                         
  -5   3   5        165.68        167.61         3.55 o                         
  -4   3   5        486.04        470.04         6.52 o                         
  -3   3   5         24.71         24.69         1.92 o                         
  -2   3   5        347.33        351.90         4.58 o                         
  -1   3   5         48.73         52.63         2.14 o                         
   0   3   5          6.58          7.94         1.49 o                         
   1   3   5        947.99        937.77        11.80 o                         
   2   3   5        261.03        236.42         4.92 o                         
   3   3   5         40.33         41.99         2.20 o                         
   4   3   5          0.09          0.14         1.27 o                         
   5   3   5          6.13          2.97         1.22 o                         
   6   3   5        404.23        404.41         6.01 o                         
   7   3   5       3756.69       3624.83        33.95 o                         
   8   3   5          0.30          2.15         1.34 o                         
   9   3   5       1595.69       1576.89        15.59 o                         
  10   3   5        327.47        330.04         5.58 o                         
  11   3   5          2.73         -0.59         1.46 o                         
  12   3   5         20.26         22.42         2.37 o                         
  13   3   5         18.07         20.48         2.46 o                         
  14   3   5          0.89         -1.28         1.94 o                         
  15   3   5         13.83         10.79         2.73 o                         
  16   3   5          8.02          8.77         2.79 o                         
  17   3   5          6.22          4.43         2.67 o                         
 -16   4   5          5.19          6.38         2.86 o                         
 -15   4   5          4.51          3.87         2.78 o                         
 -14   4   5          4.32          5.46         3.22 o                         
 -13   4   5         56.47         64.91         4.14 o                         
 -12   4   5        242.37        239.26         6.03 o                         
 -11   4   5         28.47         29.55         3.15 o                         
 -10   4   5          3.25          6.91         2.18 o                         
  -9   4   5        108.90        115.94         5.50 o                         
  -8   4   5          1.11         -0.50         1.63 o                         
  -7   4   5        363.52        360.20         6.65 o                         
  -6   4   5        650.34        639.68        12.65 o                         
  -5   4   5        226.34        216.81         6.51 o                         
  -4   4   5        347.20        348.68         7.25 o                         
  -3   4   5         15.27         15.39         3.13 o                         
  -2   4   5          0.22         -1.30         1.62 o                         
  -1   4   5         21.34         12.93         1.61 o                         
   0   4   5         31.96         33.11         2.47 o                         
   1   4   5         96.06        124.54         4.07 o                         
   2   4   5        106.75        120.94         4.00 o                         
   3   4   5          0.08          1.13         1.68 o                         
   4   4   5          1.07         -1.74         1.74 o                         
   5   4   5         83.50         81.27         4.44 o                         
   6   4   5          0.20          0.16         1.94 o                         
   7   4   5         89.65         85.58         4.35 o                         
   8   4   5          9.13          9.21         2.32 o                         
   9   4   5         46.10         41.55         4.19 o                         
  10   4   5          1.71         -0.79         2.20 o                         
  11   4   5         24.51         19.74         3.76 o                         
  12   4   5         32.70         31.78         3.60 o                         
  13   4   5         51.40         59.25         6.80 o                         
  14   4   5         42.34         50.54         4.47 o                         
  15   4   5         77.76         90.77         5.74 o                         
  16   4   5          1.43         -1.08         2.97 o                         
 -14   5   5         75.24         94.40         7.84 o                         
 -13   5   5         60.11         58.92         6.26 o                         
 -12   5   5         17.00         25.34         3.92 o                         
 -11   5   5         11.67          7.42         3.15 o                         
 -10   5   5          9.03          6.33         3.00 o                         
  -9   5   5         99.95         93.52         8.73 o                         
  -8   5   5         40.53         39.44         3.55 o                         
  -7   5   5        157.73        166.36         5.98 o                         
  -6   5   5        200.02        199.67         7.85 o                         
  -5   5   5         42.45         52.83         3.70 o                         
  -4   5   5         32.42         34.69         3.07 o                         
  -3   5   5          1.88          4.33         2.09 o                         
  -2   5   5          3.11         -2.14         3.06 o                         
  -1   5   5         46.23         36.56         3.15 o                         
   0   5   5          0.18          0.33         1.98 o                         
   1   5   5        211.43        211.70         5.31 o                         
   2   5   5        118.50        100.90         4.62 o                         
   3   5   5          0.02         -1.76         1.76 o                         
   4   5   5         50.86         61.00         4.00 o                         
   5   5   5          3.81          2.92         2.40 o                         
   6   5   5          4.56          4.45         2.63 o                         
   7   5   5          0.43          0.10         2.58 o                         
   8   5   5         33.94         32.11         4.02 o                         
   9   5   5         37.73         41.77         4.60 o                         
  10   5   5          0.01          5.08         3.15 o                         
  11   5   5          0.00          1.23         3.08 o                         
  12   5   5          3.11          0.42         3.34 o                         
  13   5   5          5.31         -3.20         3.20 o                         
  14   5   5         60.08         70.93         6.39 o                         
 -11   6   5         61.47         66.07         5.16 o                         
 -10   6   5         69.45         57.81         5.20 o                         
  -9   6   5         26.67         21.95         3.60 o                         
  -8   6   5         11.72         13.00         3.17 o                         
  -7   6   5        145.12        148.95         6.42 o                         
  -6   6   5         50.27         48.88         4.13 o                         
  -5   6   5          4.05          4.78         2.55 o                         
  -4   6   5          2.19          2.63         2.48 o                         
  -3   6   5         31.27         38.54         3.61 o                         
  -2   6   5          4.93          4.70         2.56 o                         
  -1   6   5        169.79        168.29         6.11 o                         
   0   6   5          9.14          5.35         2.63 o                         
   1   6   5          9.18         11.28         2.86 o                         
   2   6   5          0.73          2.84         2.34 o                         
   3   6   5          1.22         -2.44         2.44 o                         
   4   6   5          7.61          7.98         2.67 o                         
   5   6   5         13.42         16.76         4.94 o                         
   6   6   5        202.77        210.49         8.19 o                         
   7   6   5         25.29         24.84         5.22 o                         
   8   6   5          0.02         -2.65         2.98 o                         
   9   6   5        189.72        202.14         9.91 o                         
  10   6   5         12.04         15.82         5.33 o                         
  11   6   5         39.73         43.58         5.37 o                         
  -7   7   5         13.84         11.22         3.83 o                         
  -6   7   5          9.31          9.86         3.32 o                         
  -5   7   5         10.35         11.16         3.32 o                         
  -4   7   5          0.09          1.28         2.95 o                         
  -3   7   5         14.63         11.93         3.23 o                         
  -2   7   5         50.97         49.76         4.42 o                         
  -1   7   5          0.00          4.70         2.94 o                         
   0   7   5         17.43         18.96         3.93 o                         
   1   7   5         27.82         19.32         6.91 o                         
   2   7   5          8.41          7.21         3.53 o                         
   3   7   5          3.17          9.43         3.59 o                         
   4   7   5          5.32         -2.96         2.96 o                         
   5   7   5          4.39          8.48         3.65 o                         
   6   7   5          0.05          0.65         2.78 o                         
   7   7   5         67.50         54.81         4.92 o                         
 -18   0   6         50.18         54.19         6.87 o                         
 -17   0   6          0.01         -1.90         3.11 o                         
 -16   0   6         15.36         19.06         3.87 o                         
 -15   0   6         83.25         76.71         5.66 o                         
 -14   0   6        139.23        127.07         6.57 o                         
 -13   0   6        148.41        149.58         6.79 o                         
 -12   0   6        130.94        140.27         6.13 o                         
 -11   0   6        344.78        362.70         9.11 o                         
 -10   0   6        745.47        764.62        14.09 o                         
  -9   0   6       1202.08       1235.87        17.15 o                         
  -8   0   6         28.90         26.65         2.83 o                         
  -7   0   6       1299.46       1276.90        19.44 o                         
  -6   0   6        224.18        202.36         6.11 o                         
  -5   0   6        251.32        267.60         6.23 o                         
  -4   0   6         59.73         77.62         4.35 o                         
  -3   0   6        884.47       1012.99        15.63 o                         
  -2   0   6        279.99        326.17         8.65 o                         
  -1   0   6        216.85        180.88         5.85 o                         
   0   0   6        260.33        304.65         9.86 o                         
   1   0   6       3519.37       3939.13        50.93 o                         
   2   0   6        681.76        645.71        13.44 o                         
   3   0   6        255.85        275.85         7.22 o                         
   4   0   6        571.55        620.19        12.85 o                         
   5   0   6        216.43        227.44         7.26 o                         
   6   0   6        349.99        368.44         7.93 o                         
   7   0   6        815.77        820.20        19.75 o                         
   8   0   6        149.01        152.43         5.52 o                         
   9   0   6        215.03        197.35        11.07 o                         
  11   0   6         65.47         80.04         4.98 o                         
  12   0   6        329.62        261.38         8.06 o                         
  13   0   6         67.17         70.66         6.37 o                         
  14   0   6         18.38         12.13         3.33 o                         
  15   0   6          0.01          0.27         2.90 o                         
  16   0   6         16.89         18.24         3.89 o                         
  17   0   6          1.37          8.62         3.67 o                         
  18   0   6         12.95         12.62         4.09 o                         
 -18   1   6        152.07        140.05         6.38 o                         
 -17   1   6         13.70          8.59         2.87 o                         
 -16   1   6        123.38        109.63         5.39 o                         
 -15   1   6        330.06        318.69         8.61 o                         
 -14   1   6         22.30         21.31         2.66 o                         
 -13   1   6          6.43          5.42         1.99 o                         
 -12   1   6        671.25        677.31         9.69 o                         
 -11   1   6         16.70         18.67         2.08 o                         
 -10   1   6         98.86        100.78         3.55 o                         
  -9   1   6        275.50        281.30         5.16 o                         
  -8   1   6        262.44        256.51         4.60 o                         
  -7   1   6          4.24          5.96         1.36 o                         
  -6   1   6        278.89        285.09         6.11 o                         
  -5   1   6         13.44         12.21         1.11 o                         
  -4   1   6        330.22        302.36         4.40 o                         
  -3   1   6        551.72        617.95         8.67 o                         
  -2   1   6        569.90        670.99         9.66 o                         
  -1   1   6        316.18        327.92         4.21 o                         
   0   1   6        157.08        186.47         3.45 o                         
   1   1   6         18.28         25.43         1.92 o                         
   2   1   6        302.22        328.90         5.95 o                         
   3   1   6          0.24         -0.86         1.52 o                         
   4   1   6        628.50        675.35         8.94 o                         
   5   1   6         21.33         19.70         1.61 o                         
   6   1   6         35.18         33.75         1.99 o                         
   7   1   6        481.82        478.91         7.57 o                         
   8   1   6          4.99          0.74         1.50 o                         
   9   1   6          3.52          0.68         1.42 o                         
  10   1   6          0.04         -0.53         1.52 o                         
  11   1   6          7.13          6.35         1.78 o                         
  12   1   6         57.55         53.11         3.12 o                         
  13   1   6         79.00         68.21         3.60 o                         
  14   1   6          8.30          9.45         2.27 o                         
  15   1   6         45.55         37.31         3.20 o                         
  16   1   6         10.01          8.30         2.44 o                         
  17   1   6         90.20        102.88         4.90 o                         
  18   1   6        177.57        200.22         6.38 o                         
 -17   2   6        117.68        132.51         7.59 o                         
 -16   2   6         19.51         16.44         3.08 o                         
 -15   2   6        176.91        169.75         6.40 o                         
 -14   2   6         10.40         10.57         3.09 o                         
 -13   2   6         69.88         67.35         4.32 o                         
 -12   2   6         87.82         86.27         5.16 o                         
 -11   2   6         62.60         64.58         3.67 o                         
 -10   2   6          3.78          2.46         1.57 o                         
  -9   2   6         33.28         30.91         2.07 o                         
  -8   2   6        124.79        121.43         3.32 o                         
  -7   2   6          7.91          7.03         1.27 o                         
  -6   2   6        978.67       1024.94        11.45 o                         
  -5   2   6        369.20        376.84         6.55 o                         
  -4   2   6        236.49        235.65         5.70 o                         
  -3   2   6         71.36         77.93         3.15 o                         
  -2   2   6         31.51         30.46         2.53 o                         
  -1   2   6         32.17         24.51         2.29 o                         
   0   2   6        511.39        520.71         6.52 o                         
   1   2   6        520.04        577.25         8.12 o                         
   2   2   6          1.32          4.41         1.52 o                         
   3   2   6         11.82         10.00         1.81 o                         
   4   2   6         57.86         56.80         2.57 o                         
   5   2   6        256.92        234.51         4.95 o                         
   6   2   6        254.94        245.78         5.13 o                         
   7   2   6       1120.38       1078.40        11.28 o                         
   8   2   6          0.27          2.51         1.36 o                         
   9   2   6         73.49         78.74         3.05 o                         
  10   2   6          6.86          7.61         1.66 o                         
  11   2   6          0.26          1.72         1.56 o                         
  12   2   6         87.15         74.96         3.36 o                         
  13   2   6          3.14          2.90         1.80 o                         
  14   2   6         15.46         21.30         2.41 o                         
  15   2   6        126.42        138.41         5.94 o                         
  16   2   6          0.16         -2.24         2.24 o                         
  17   2   6          0.00          1.65         2.62 o                         
 -16   3   6         10.16         14.96         3.31 o                         
 -15   3   6         33.38         40.67         4.03 o                         
 -14   3   6         51.69         56.76         4.32 o                         
 -13   3   6         24.50         26.74         4.02 o                         
 -12   3   6          0.02         -0.81         2.13 o                         
 -11   3   6         76.79         77.33         4.35 o                         
 -10   3   6        160.02        165.24         5.39 o                         
  -9   3   6         70.95         70.11         3.34 o                         
  -8   3   6         91.28         89.37         3.58 o                         
  -7   3   6        368.96        356.22         6.00 o                         
  -6   3   6        494.75        491.40         7.47 o                         
  -5   3   6         35.08         34.88         1.99 o                         
  -4   3   6        593.07        599.82        10.27 o                         
  -3   3   6        133.04        127.67         4.19 o                         
  -2   3   6        438.00        436.06         6.85 o                         
  -1   3   6         93.63        107.07         3.58 o                         
   0   3   6        107.26        110.24         3.50 o                         
   1   3   6        184.72        176.94         4.38 o                         
   2   3   6          5.44          6.37         1.65 o                         
   3   3   6        192.11        186.21         5.20 o                         
   4   3   6         55.34         57.77         4.13 o                         
   5   3   6        275.02        250.55         6.36 o                         
   6   3   6         25.56         25.26         2.12 o                         
   7   3   6        251.49        259.79         5.56 o                         
   8   3   6          2.96          3.24         1.74 o                         
   9   3   6        388.72        373.48         8.35 o                         
  10   3   6        128.32        130.78         4.21 o                         
  11   3   6         92.06         92.70         3.86 o                         
  12   3   6         39.79         43.93         2.98 o                         
  13   3   6          0.45          1.72         2.13 o                         
  14   3   6         18.24         17.36         3.19 o                         
  15   3   6         82.43        101.50         7.46 o                         
  16   3   6          0.54          1.57         2.59 o                         
 -15   4   6          0.42         -0.39         2.69 o                         
 -14   4   6         71.69         75.19         5.01 o                         
 -13   4   6         42.74         44.91         3.97 o                         
 -12   4   6          0.01          2.23         2.34 o                         
 -11   4   6          0.01          0.78         2.16 o                         
 -10   4   6          2.92          4.02         2.24 o                         
  -9   4   6        136.79        154.97         5.52 o                         
  -8   4   6         83.32         87.12         4.34 o                         
  -7   4   6        136.33        134.85         4.92 o                         
  -6   4   6          6.02          4.94         1.94 o                         
  -5   4   6         34.57         28.90         2.72 o                         
  -4   4   6          0.04         -0.91         1.47 o                         
  -3   4   6          5.55          7.42         2.45 o                         
  -2   4   6          0.60          3.32         1.75 o                         
  -1   4   6       1656.87       1591.47        16.93 o                         
   0   4   6         15.70         24.44         2.51 o                         
   1   4   6        142.55        133.78         4.26 o                         
   2   4   6       1219.17       1151.97        14.79 o                         
   3   4   6        106.60        107.40         5.55 o                         
   4   4   6        128.86        114.24         4.71 o                         
   5   4   6          4.49          0.16         1.97 o                         
   6   4   6        188.97        174.07         5.79 o                         
   7   4   6          0.22          3.36         2.91 o                         
   8   4   6         49.98         54.92         3.95 o                         
   9   4   6         13.53         13.04         3.34 o                         
  10   4   6         86.22         85.76         8.42 o                         
  11   4   6         12.22          9.27         3.38 o                         
  12   4   6          2.62          7.02         3.36 o                         
  13   4   6         24.17         27.46         6.44 o                         
  14   4   6          0.12         -2.14         2.63 o                         
  15   4   6         24.16         18.74         3.72 o                         
 -13   5   6          3.31          4.67         3.19 o                         
 -12   5   6         55.70         62.16         5.41 o                         
 -11   5   6        151.25        168.95         7.60 o                         
 -10   5   6        144.07        168.70         6.59 o                         
  -9   5   6         13.92         16.22         3.00 o                         
  -8   5   6          6.38          5.81         2.45 o                         
  -7   5   6         41.08         46.64         3.64 o                         
  -6   5   6         97.26        105.04         6.16 o                         
  -5   5   6        115.66        120.64         5.30 o                         
  -4   5   6         29.60         30.21         3.07 o                         
  -3   5   6         79.01         84.20         4.54 o                         
  -2   5   6          1.65          0.22         2.04 o                         
  -1   5   6        490.56        487.93         9.51 o                         
   0   5   6          0.01          1.83         2.17 o                         
   1   5   6          0.01          1.74         1.70 o                         
   2   5   6        248.33        226.44         5.85 o                         
   3   5   6        100.28        103.75         6.66 o                         
   4   5   6        140.02        149.19         5.70 o                         
   5   5   6          0.64         -0.56         2.17 o                         
   6   5   6          0.11         -0.75         2.17 o                         
   7   5   6         43.73         42.74         4.53 o                         
   8   5   6          1.51          1.16         2.98 o                         
   9   5   6          5.20          9.11         3.32 o                         
  10   5   6          0.12         -1.51         4.52 o                         
  11   5   6          0.55          2.44         4.58 o                         
  12   5   6        108.20        126.94         7.84 o                         
  13   5   6         18.25         35.29         6.58 o                         
 -10   6   6         31.64         25.69         8.67 o                         
  -9   6   6         14.06         15.08         3.38 o                         
  -8   6   6          1.88          3.60         2.82 o                         
  -7   6   6         43.25         43.94         4.08 o                         
  -6   6   6         39.64         50.65         4.94 o                         
  -5   6   6         29.08         26.81         3.45 o                         
  -4   6   6         79.68         91.89         5.11 o                         
  -3   6   6         31.94         30.41         3.52 o                         
  -2   6   6         31.81         34.37         4.45 o                         
  -1   6   6         12.50         13.22         2.86 o                         
   0   6   6          4.46          5.83         2.56 o                         
   1   6   6          0.78          0.25         2.32 o                         
   2   6   6         43.28         38.64         3.80 o                         
   3   6   6         14.83         14.29         3.06 o                         
   4   6   6         58.77         52.58         4.98 o                         
   5   6   6         49.71         46.72         7.09 o                         
   6   6   6         50.84         48.82         5.02 o                         
   7   6   6          9.08          8.80         3.53 o                         
   8   6   6         25.33         27.20         6.21 o                         
   9   6   6          0.64         -1.79         3.24 o                         
  10   6   6         35.39         44.74         6.01 o                         
  -5   7   6          0.21          0.05         2.88 o                         
  -4   7   6        205.86        215.04        11.62 o                         
  -3   7   6         17.35         16.69         3.48 o                         
  -2   7   6         10.32         15.75         3.36 o                         
  -1   7   6        207.08        227.63         7.69 o                         
   0   7   6          0.30         -2.40         3.15 o                         
   1   7   6          1.39          1.56         3.22 o                         
   2   7   6         55.42         59.07         5.60 o                         
   3   7   6          0.09          0.46         3.36 o                         
   4   7   6        242.55        282.06        12.17 o                         
   5   7   6         43.06         40.81         4.31 o                         
 -17   1   7          0.25          0.32         2.58 o                         
 -16   1   7          4.13          3.30         2.61 o                         
 -15   1   7         18.39         17.03         3.87 o                         
 -14   1   7         77.17         76.04         4.72 o                         
 -13   1   7          0.22          0.30         3.11 o                         
 -12   1   7         51.81         53.93         3.40 o                         
 -11   1   7         30.52         32.27         2.70 o                         
 -10   1   7          9.00          9.89         1.81 o                         
  -9   1   7        501.34        505.03         7.45 o                         
  -8   1   7          4.51          6.40         1.54 o                         
  -7   1   7          5.48          6.75         1.41 o                         
  -6   1   7        159.31        157.55         3.68 o                         
  -5   1   7         14.30         12.23         1.63 o                         
  -4   1   7        717.73        729.10         8.39 o                         
  -3   1   7        418.40        470.43         6.19 o                         
  -2   1   7         26.47         26.21         1.35 o                         
  -1   1   7        182.21        225.24         3.60 o                         
   0   1   7          5.71          7.58         1.35 o                         
   1   1   7        121.77        126.68         3.79 o                         
   2   1   7       1167.34       1259.30        16.38 o                         
   3   1   7         62.04         58.45         3.02 o                         
   4   1   7        307.36        291.04         6.31 o                         
   5   1   7        299.51        311.45         5.81 o                         
   6   1   7         95.18        101.08         4.12 o                         
   7   1   7         29.29         32.72         2.24 o                         
   8   1   7          0.90          0.97         1.42 o                         
   9   1   7        115.57        108.60         3.76 o                         
  10   1   7        117.96         97.50         3.79 o                         
  11   1   7          1.85         -0.56         1.63 o                         
  12   1   7        190.76        184.03         8.31 o                         
  13   1   7         24.67         25.64         2.93 o                         
  14   1   7         73.90         75.51         4.43 o                         
  15   1   7          1.14          0.59         2.39 o                         
  16   1   7          9.80          7.20         2.80 o                         
  17   1   7         80.22         75.97         4.91 o                         
 -16   2   7          1.53         -2.06         2.62 o                         
 -15   2   7          5.96          2.07         2.63 o                         
 -14   2   7        105.87        101.87         5.34 o                         
 -13   2   7         17.68         23.44         3.06 o                         
 -12   2   7         73.39         81.00         4.51 o                         
 -11   2   7         88.60         82.93         4.27 o                         
 -10   2   7          8.08          6.98         1.76 o                         
  -9   2   7        488.05        474.35         9.77 o                         
  -8   2   7        129.83        138.88         4.08 o                         
  -7   2   7         58.49         64.73         2.82 o                         
  -6   2   7        254.94        247.15         6.46 o                         
  -5   2   7         47.57         48.24         2.81 o                         
  -4   2   7         41.92         47.06         2.76 o                         
  -3   2   7         78.99         82.64         4.18 o                         
  -2   2   7         14.05         15.30         2.02 o                         
  -1   2   7       1535.95       1591.64        18.74 o                         
   0   2   7        241.35        254.24         5.52 o                         
   1   2   7         86.03        101.57         3.74 o                         
   2   2   7        244.23        257.85         5.81 o                         
   3   2   7         49.12         56.96         3.20 o                         
   4   2   7       1482.94       1493.48        19.78 o                         
   5   2   7       1172.11       1171.79        16.53 o                         
   6   2   7         65.33         64.40         3.77 o                         
   7   2   7        958.95        925.06        14.18 o                         
   8   2   7         35.30         31.92         2.62 o                         
   9   2   7          9.47         11.78         1.95 o                         
  10   2   7         23.06         21.07         2.43 o                         
  11   2   7          4.36          2.06         1.89 o                         
  12   2   7          8.88          8.35         2.16 o                         
  13   2   7         23.93         25.84         2.76 o                         
  14   2   7         12.09         10.69         2.54 o                         
  15   2   7        135.57        152.90         5.64 o                         
  16   2   7          1.84          1.95         2.60 o                         
 -16   3   7          3.21          4.83         2.99 o                         
 -15   3   7          0.21          3.74         2.77 o                         
 -14   3   7         42.63         45.37         5.69 o                         
 -13   3   7          0.12         -0.97         2.27 o                         
 -12   3   7          4.41          3.25         3.42 o                         
 -11   3   7         14.89         14.70         2.55 o                         
 -10   3   7         27.48         33.26         2.99 o                         
  -9   3   7        338.33        322.88         8.09 o                         
  -8   3   7        176.67        175.75         5.67 o                         
  -7   3   7        866.70        887.52        16.10 o                         
  -6   3   7       3672.90       3675.01        39.44 o                         
  -5   3   7          0.33          0.55         1.82 o                         
  -4   3   7        127.56        125.40         4.30 o                         
  -3   3   7         22.57         19.32         2.30 o                         
  -2   3   7          5.05          4.53         1.99 o                         
  -1   3   7        128.58        134.33         3.80 o                         
   0   3   7          0.18         -0.05         1.42 o                         
   1   3   7          3.35          3.83         1.55 o                         
   2   3   7         51.15         61.81         3.37 o                         
   3   3   7         21.61         15.19         2.24 o                         
   4   3   7         14.67         11.45         2.28 o                         
   5   3   7          4.32          4.60         2.06 o                         
   6   3   7         29.06         27.41         3.13 o                         
   7   3   7        338.30        331.86         7.93 o                         
   8   3   7         93.07        101.04         4.42 o                         
   9   3   7          0.00         -0.08         1.76 o                         
  10   3   7          1.03         -1.15         1.86 o                         
  11   3   7        103.57        113.13         4.77 o                         
  12   3   7        135.52        145.38         5.17 o                         
  13   3   7        249.60        271.36         8.19 o                         
  14   3   7          2.19         -0.20         2.85 o                         
  15   3   7        128.96        136.01         6.99 o                         
 -14   4   7         13.00         11.08         3.47 o                         
 -13   4   7          1.96          4.68         4.36 o                         
 -12   4   7          4.64         -0.05         2.70 o                         
 -11   4   7          0.04          0.03         3.07 o                         
 -10   4   7          4.66          5.87         2.57 o                         
  -9   4   7         32.72         29.60         3.37 o                         
  -8   4   7          9.03          6.22         2.35 o                         
  -7   4   7         10.63         12.02         2.47 o                         
  -6   4   7         17.83         20.56         2.32 o                         
  -5   4   7          1.89          2.98         1.73 o                         
  -4   4   7          0.65          2.02         1.52 o                         
  -3   4   7         14.21         12.98         1.87 o                         
  -2   4   7         59.57         57.69         3.07 o                         
  -1   4   7        160.05        138.48         4.33 o                         
   0   4   7        124.18        115.24         4.18 o                         
   1   4   7        114.54        114.26         5.71 o                         
   2   4   7          0.03          2.24         2.73 o                         
   3   4   7         24.10         26.06         3.43 o                         
   4   4   7         18.94         17.38         2.67 o                         
   5   4   7        105.69        113.52         5.08 o                         
   6   4   7         47.97         53.15         3.90 o                         
   7   4   7        965.64        954.91        15.53 o                         
   8   4   7        150.11        167.14         6.23 o                         
   9   4   7          2.09          4.25         2.53 o                         
  10   4   7         88.34         95.52         6.36 o                         
  11   4   7          0.59          1.51         3.84 o                         
  12   4   7          1.58          1.33         3.28 o                         
  13   4   7         40.52         40.89         5.17 o                         
  14   4   7          7.87          3.28         3.63 o                         
 -12   5   7          8.91         10.34         4.69 o                         
 -11   5   7         23.48         19.44         6.10 o                         
 -10   5   7          7.65          4.09         8.38 o                         
  -9   5   7          6.36          4.05         4.03 o                         
  -8   5   7          0.01         -3.38         3.38 o                         
  -7   5   7          6.14          4.14         2.37 o                         
  -6   5   7         36.15         36.46         3.39 o                         
  -5   5   7          3.13          1.61         2.18 o                         
  -4   5   7          2.53          1.35         2.79 o                         
  -3   5   7         25.95         24.31         3.01 o                         
  -2   5   7          0.47         -0.63         2.03 o                         
  -1   5   7         17.57         16.33         2.45 o                         
   0   5   7         17.60         14.37         2.48 o                         
   1   5   7         40.16         37.11         3.10 o                         
   2   5   7         18.89         11.75         2.41 o                         
   3   5   7          1.35         -1.49         2.22 o                         
   4   5   7          2.50         -2.20         2.20 o                         
   5   5   7        154.33        153.66         6.09 o                         
   6   5   7         10.46         12.58         2.91 o                         
   7   5   7         35.18         46.51         4.13 o                         
   8   5   7         67.06         64.44         8.27 o                         
   9   5   7         50.88         55.11         5.20 o                         
  10   5   7         37.83         36.26         4.80 o                         
  11   5   7         13.43         15.92         3.96 o                         
  12   5   7         54.34         68.68         6.31 o                         
  -9   6   7        119.08        112.67        10.48 o                         
  -8   6   7          1.26          5.54         4.56 o                         
  -7   6   7          6.44          1.23         4.23 o                         
  -6   6   7         20.30         27.52         3.50 o                         
  -5   6   7         11.63          9.86         2.88 o                         
  -4   6   7         87.41         95.31         5.25 o                         
  -3   6   7         22.28         29.26         3.50 o                         
  -2   6   7         17.06         14.70         3.00 o                         
  -1   6   7          2.14          2.96         2.52 o                         
   0   6   7          0.97         -0.08         2.38 o                         
   1   6   7         13.59         11.10         2.90 o                         
   2   6   7         60.16         50.26         3.54 o                         
   3   6   7          4.51          0.81         2.47 o                         
   4   6   7         29.82         37.63         4.49 o                         
   5   6   7          1.03         -1.21         2.92 o                         
   6   6   7          5.75          2.90         3.20 o                         
   7   6   7        192.00        206.91         8.64 o                         
   8   6   7          1.10         -3.11         3.11 o                         
   9   6   7         14.13          5.90         3.75 o                         
  -2   7   7          0.16         -2.92         2.92 o                         
  -1   7   7          4.63          2.64         2.96 o                         
   0   7   7          0.00          0.30         3.28 o                         
   1   7   7          4.70          2.34         3.49 o                         
   2   7   7         29.44         36.10         4.88 o                         
 -16   0   8         24.15         19.30         4.97 o                         
 -15   0   8         13.15         10.81         4.20 o                         
 -14   0   8        134.62        135.30         8.29 o                         
 -13   0   8         53.52         55.24         5.67 o                         
 -12   0   8         17.61         21.08         5.55 o                         
 -11   0   8        232.87        209.77        17.13 o                         
 -10   0   8          0.00         -0.37         2.36 o                         
  -9   0   8         26.40         26.17         3.18 o                         
  -8   0   8        233.20        235.95         8.32 o                         
  -7   0   8        242.25        246.87        11.03 o                         
  -6   0   8          3.04          6.29         2.04 o                         
  -5   0   8          5.05          4.63         3.41 o                         
  -4   0   8        662.83        661.46        14.35 o                         
  -3   0   8        833.36        984.86        19.45 o                         
  -2   0   8        408.39        391.39        12.33 o                         
  -1   0   8        514.88        509.80        12.37 o                         
   0   0   8        323.50        342.66         9.81 o                         
   1   0   8          4.95          9.13         5.30 o                         
   2   0   8        155.68        149.30         6.72 o                         
   3   0   8         93.88         86.68         7.52 o                         
   4   0   8         18.02         17.92         6.04 o                         
   5   0   8          4.45          3.94         3.82 o                         
   6   0   8        424.90        459.03        17.38 o                         
   7   0   8       1879.93       1856.34        48.20 o                         
   8   0   8          0.46         -0.74         3.82 o                         
   9   0   8         47.74         47.59         4.91 o                         
  10   0   8        199.19        162.08         8.13 o                         
  11   0   8        289.95        287.68        10.69 o                         
  12   0   8        229.82        218.34         9.63 o                         
  13   0   8         14.48          5.42         5.55 o                         
  14   0   8         14.25          3.21         5.18 o                         
  15   0   8          2.74          1.91         3.84 o                         
  16   0   8        456.45        468.69        15.57 o                         
 -16   1   8        106.22        104.11         8.11 o                         
 -15   1   8         60.08         60.59         4.64 o                         
 -14   1   8          0.02          4.26         2.92 o                         
 -13   1   8          0.75         -2.38         2.38 o                         
 -12   1   8         92.03         92.26         6.44 o                         
 -11   1   8         41.26         38.85         3.19 o                         
 -10   1   8         23.96         24.83         2.34 o                         
  -9   1   8         29.43         29.87         2.46 o                         
  -8   1   8        109.46        100.74         3.53 o                         
  -7   1   8         24.21         19.42         2.14 o                         
  -6   1   8        184.27        171.10         4.29 o                         
  -5   1   8         85.56         73.96         3.03 o                         
  -4   1   8        181.96        173.77         6.39 o                         
  -3   1   8        379.02        374.41         7.16 o                         
  -2   1   8         46.40         51.59         2.93 o                         
  -1   1   8        584.18        615.64         9.84 o                         
   0   1   8        187.14        212.18         7.26 o                         
   1   1   8         90.97         93.47         4.04 o                         
   2   1   8         10.29         14.76         2.50 o                         
   3   1   8       1152.43       1176.32        16.08 o                         
   4   1   8        986.74       1015.11        14.59 o                         
   5   1   8          0.06          2.62         1.83 o                         
   6   1   8         32.39         34.12         3.04 o                         
   7   1   8         15.49         20.56         3.33 o                         
   8   1   8        111.17         99.65         4.94 o                         
   9   1   8        232.07        222.32         5.81 o                         
  10   1   8         17.49         10.11         2.21 o                         
  11   1   8        390.79        391.63         7.93 o                         
  12   1   8         77.16         62.77         5.62 o                         
  13   1   8         21.41         21.78         2.98 o                         
  14   1   8          0.30          1.66         2.35 o                         
  15   1   8          8.63          6.19         3.14 o                         
  16   1   8        169.55        173.93        10.75 o                         
 -16   2   8          8.47          8.32         3.09 o                         
 -15   2   8         31.93         36.94         4.34 o                         
 -14   2   8          1.37          4.36         2.57 o                         
 -13   2   8         70.72         65.20         4.80 o                         
 -12   2   8        109.44        110.73         6.92 o                         
 -11   2   8         12.44         15.64         2.84 o                         
 -10   2   8          6.93          3.23         2.19 o                         
  -9   2   8        554.96        560.55        10.63 o                         
  -8   2   8        105.72        101.36         5.99 o                         
  -7   2   8         10.55          9.67         2.51 o                         
  -6   2   8        440.55        444.12         9.16 o                         
  -5   2   8         54.09         58.26         3.84 o                         
  -4   2   8         17.73         17.64         2.68 o                         
  -3   2   8         71.36         78.75         6.74 o                         
  -2   2   8         72.62         74.07         4.84 o                         
  -1   2   8        327.78        327.52         6.03 o                         
   0   2   8        479.55        494.89         7.69 o                         
   1   2   8        720.06        746.12        11.37 o                         
   2   2   8         18.71         21.56         3.74 o                         
   3   2   8          0.19          0.04         1.69 o                         
   4   2   8        417.17        415.82         8.72 o                         
   5   2   8        533.23        534.28        14.43 o                         
   6   2   8        261.70        256.90         6.77 o                         
   7   2   8         45.83         40.96         3.45 o                         
   8   2   8        264.92        244.36         7.05 o                         
   9   2   8         47.44         38.60         3.68 o                         
  10   2   8          0.29          1.34         2.05 o                         
  11   2   8          0.00          3.68         2.17 o                         
  12   2   8          4.47          5.67         2.19 o                         
  13   2   8        117.78        132.27         5.22 o                         
  14   2   8         53.81         43.44         3.45 o                         
  15   2   8          0.46         -1.11         2.28 o                         
 -14   3   8          6.85          5.51         5.18 o                         
 -13   3   8         11.51          8.11         4.32 o                         
 -12   3   8        108.88        114.07        10.54 o                         
 -11   3   8         76.87         70.63         7.00 o                         
 -10   3   8        132.57        147.15        11.16 o                         
  -9   3   8         29.99         32.26         7.21 o                         
  -8   3   8         95.56         94.58         7.33 o                         
  -7   3   8         23.44         27.12         3.93 o                         
  -6   3   8        248.32        247.94         7.18 o                         
  -5   3   8        241.03        234.62         6.95 o                         
  -4   3   8        414.10        417.30         9.16 o                         
  -3   3   8         32.17         36.89         3.42 o                         
  -2   3   8        251.59        258.86         6.20 o                         
  -1   3   8        633.06        613.68         9.04 o                         
   0   3   8         17.03         16.22         1.95 o                         
   1   3   8         17.65         19.19         2.36 o                         
   2   3   8          2.45          3.27         1.89 o                         
   3   3   8        209.09        194.34         5.75 o                         
   4   3   8        108.41        124.30         5.02 o                         
   5   3   8          0.00          1.52         2.08 o                         
   6   3   8         12.79         11.96         2.58 o                         
   7   3   8        217.61        195.90         6.43 o                         
   8   3   8         59.07         51.08         4.04 o                         
   9   3   8          3.48          2.70         3.08 o                         
  10   3   8         13.55         15.86         3.11 o                         
  11   3   8         36.14         30.02         3.84 o                         
  12   3   8         34.19         36.56         4.12 o                         
  13   3   8          1.58          3.95         4.68 o                         
  14   3   8          0.01         -3.00         3.43 o                         
 -13   4   8         13.94         12.09         6.78 o                         
 -12   4   8          9.57         13.94         4.97 o                         
 -11   4   8        109.92        117.34         9.08 o                         
 -10   4   8          0.08          3.06         4.00 o                         
  -9   4   8         31.96         35.06         5.65 o                         
  -8   4   8        138.89        133.81        10.42 o                         
  -7   4   8        274.43        267.79        11.27 o                         
  -6   4   8        102.77         97.77         7.58 o                         
  -5   4   8        169.53        152.75         7.40 o                         
  -4   4   8         51.43         51.89         4.17 o                         
  -3   4   8         13.27         10.26         4.32 o                         
  -2   4   8         32.37         32.85         2.94 o                         
  -1   4   8        116.68        101.80         4.01 o                         
   0   4   8         17.93         22.64         2.38 o                         
   1   4   8         67.72         71.56         3.61 o                         
   2   4   8        115.18         97.35         4.58 o                         
   3   4   8        177.32        180.27         6.71 o                         
   4   4   8        261.41        252.64         7.85 o                         
   5   4   8        492.54        456.16         9.66 o                         
   6   4   8         17.68         18.31         3.03 o                         
   7   4   8         55.31         54.26         4.21 o                         
   8   4   8        137.85        126.55         6.05 o                         
   9   4   8          8.02          7.33         2.90 o                         
  10   4   8          7.46          8.36         3.06 o                         
  11   4   8          0.12          1.69         3.18 o                         
  12   4   8          1.05         -1.46         4.01 o                         
  13   4   8          5.62          2.03         3.68 o                         
 -11   5   8         63.94         61.04         7.56 o                         
 -10   5   8         85.82         96.56         8.88 o                         
  -9   5   8        304.07        320.43        13.18 o                         
  -8   5   8          3.07          3.91         3.98 o                         
  -7   5   8          1.48          3.70         4.16 o                         
  -6   5   8         81.04         77.25         8.69 o                         
  -5   5   8         23.56         22.57         5.05 o                         
  -4   5   8        175.55        158.51         9.13 o                         
  -3   5   8          7.61          6.93         3.09 o                         
  -2   5   8        104.74        103.20         8.26 o                         
  -1   5   8        331.74        336.63         8.70 o                         
   0   5   8          3.60         10.03         2.55 o                         
   1   5   8          9.85         11.96         2.49 o                         
   2   5   8          0.08         -1.65         2.33 o                         
   3   5   8          5.15          4.14         2.72 o                         
   4   5   8         22.09         16.62         3.10 o                         
   5   5   8        309.01        292.52         8.09 o                         
   6   5   8         27.43         17.98         3.32 o                         
   7   5   8         54.53         54.56         4.50 o                         
   8   5   8         21.19         21.55         4.14 o                         
   9   5   8         65.46         60.82         8.87 o                         
  10   5   8         33.74         33.07         4.86 o                         
  -7   6   8         41.53         51.01         6.86 o                         
  -6   6   8          9.20         13.31         5.05 o                         
  -5   6   8        103.51        114.07        17.13 o                         
  -4   6   8         50.49         49.33         6.61 o                         
  -3   6   8        263.96        280.39        12.16 o                         
  -2   6   8         12.40         17.79         4.00 o                         
  -1   6   8          2.07          3.29         2.86 o                         
   0   6   8         29.75         29.72         3.56 o                         
   1   6   8         18.93         17.73         3.74 o                         
   2   6   8        146.39        162.40         9.48 o                         
   3   6   8          1.06          1.41         2.45 o                         
   4   6   8          0.08          2.45         3.02 o                         
   5   6   8         97.20         99.88         7.97 o                         
   6   6   8         10.50         15.97         4.01 o                         
   7   6   8         16.86         12.50         4.72 o                         
 -15   1   9          0.94          0.38         2.99 o                         
 -14   1   9         73.27         69.42        10.19 o                         
 -13   1   9          4.48          3.16         2.51 o                         
 -12   1   9          5.99          5.58         2.44 o                         
 -11   1   9         21.36         17.97         2.50 o                         
 -10   1   9         38.75         40.74         2.77 o                         
  -9   1   9        237.74        241.46         6.53 o                         
  -8   1   9         90.82         92.86         3.79 o                         
  -7   1   9          1.57          0.27         1.86 o                         
  -6   1   9        248.25        243.35         5.37 o                         
  -5   1   9         14.85         18.73         1.99 o                         
  -4   1   9         19.07         15.00         2.34 o                         
  -3   1   9         70.64         70.35         3.22 o                         
  -2   1   9         72.28         73.45         3.64 o                         
  -1   1   9         75.36         80.97         3.85 o                         
   0   1   9          3.99          0.62         1.83 o                         
   1   1   9         48.70         48.15         3.21 o                         
   2   1   9        262.17        272.60         6.75 o                         
   3   1   9        462.92        484.46         9.70 o                         
   4   1   9        328.22        326.51         8.70 o                         
   5   1   9        518.50        518.25        11.59 o                         
   6   1   9        127.77        133.19         7.71 o                         
   7   1   9         32.58         35.88         5.67 o                         
   8   1   9        162.83        158.32         7.12 o                         
   9   1   9          5.29          7.61         3.23 o                         
  10   1   9          9.50          9.14         3.47 o                         
  11   1   9          5.49          3.85         3.57 o                         
  12   1   9         87.05         85.72         6.33 o                         
  13   1   9          0.00          1.69         2.78 o                         
  14   1   9         11.84         14.32         3.03 o                         
  15   1   9        106.85         96.90         5.39 o                         
 -14   2   9         47.82         34.93         6.16 o                         
 -13   2   9          4.50          3.54         4.01 o                         
 -12   2   9         23.04         17.62         4.80 o                         
 -11   2   9        245.76        225.01        10.48 o                         
 -10   2   9        136.20        129.95         8.43 o                         
  -9   2   9        718.78        700.04        15.85 o                         
  -8   2   9        256.17        270.28         7.68 o                         
  -7   2   9         34.50         31.19         3.40 o                         
  -6   2   9        180.82        190.58         7.35 o                         
  -5   2   9         11.70         13.75         2.74 o                         
  -4   2   9          0.80          3.68         2.26 o                         
  -3   2   9         11.09          8.70         2.66 o                         
  -2   2   9         52.44         55.71         4.06 o                         
  -1   2   9         62.30         68.82         3.37 o                         
   0   2   9         57.17         56.22         4.24 o                         
   1   2   9          2.90          3.34         2.05 o                         
   2   2   9        241.75        238.11         7.20 o                         
   3   2   9          7.05          7.99         2.59 o                         
   4   2   9         73.68         80.63         4.92 o                         
   5   2   9          2.29          2.82         2.62 o                         
   6   2   9          1.37         -1.39         2.63 o                         
   7   2   9         12.92          7.67         5.56 o                         
   8   2   9         10.42         10.96         5.49 o                         
   9   2   9         21.04         28.84         4.16 o                         
  10   2   9        155.17        163.49         7.62 o                         
  11   2   9        235.06        236.58        12.65 o                         
  12   2   9         56.33         50.81         5.38 o                         
  13   2   9          1.19          3.37         3.52 o                         
  14   2   9         31.04         20.73         3.74 o                         
 -13   3   9         16.86         16.13         5.09 o                         
 -12   3   9         28.84         20.33         9.80 o                         
 -11   3   9          3.60          6.07         4.05 o                         
 -10   3   9          5.83          5.27         8.69 o                         
  -9   3   9         43.87         41.61         5.70 o                         
  -8   3   9        218.05        209.87         8.48 o                         
  -7   3   9          1.14          0.70         3.42 o                         
  -6   3   9        257.66        238.01         7.53 o                         
  -5   3   9         14.98         11.41         2.87 o                         
  -4   3   9         28.26         27.13         3.48 o                         
  -3   3   9        212.80        213.21         6.96 o                         
  -2   3   9        232.59        219.64         7.02 o                         
  -1   3   9        414.49        415.83        14.48 o                         
   0   3   9        299.81        287.67         7.67 o                         
   1   3   9          7.42          9.81         2.48 o                         
   2   3   9         18.51         18.15         2.93 o                         
   3   3   9         33.82         34.56         3.69 o                         
   4   3   9          6.68         10.30         2.96 o                         
   5   3   9        112.72        121.30         6.37 o                         
   6   3   9         15.09         15.34         3.39 o                         
   7   3   9         49.63         38.01         3.72 o                         
   8   3   9         15.64         16.49         3.11 o                         
   9   3   9         11.78         15.55         5.34 o                         
  10   3   9          0.20          1.89         3.23 o                         
  11   3   9         18.95         27.19         4.46 o                         
  12   3   9          6.33          4.66         3.66 o                         
  13   3   9        217.62        243.41        11.85 o                         
 -11   4   9         10.21         13.29         5.08 o                         
 -10   4   9         11.55          6.28         4.50 o                         
  -9   4   9        122.56        100.66         8.49 o                         
  -8   4   9        347.05        316.81        12.65 o                         
  -7   4   9         12.28          9.47         4.12 o                         
  -6   4   9        139.96        128.01         7.63 o                         
  -5   4   9          2.89          5.60         4.20 o                         
  -4   4   9         10.49          7.48         3.00 o                         
  -3   4   9         73.89         71.48         5.03 o                         
  -2   4   9         11.89          9.58         3.02 o                         
  -1   4   9        161.68        153.54         7.51 o                         
   0   4   9         66.27         62.53         3.80 o                         
   1   4   9          0.06          0.04         2.34 o                         
   2   4   9        121.28        113.78         5.72 o                         
   3   4   9          1.87          1.49         2.55 o                         
   4   4   9         86.86         92.79         4.92 o                         
   5   4   9        331.28        327.73         8.38 o                         
   6   4   9         76.36         81.44         5.07 o                         
   7   4   9         92.45         91.99         5.41 o                         
   8   4   9         69.45         68.02         4.89 o                         
   9   4   9          2.48         -0.23         2.70 o                         
  10   4   9         17.82         17.73         3.63 o                         
  11   4   9         15.58         20.16         4.21 o                         
  -9   5   9          2.41          1.63         4.17 o                         
  -8   5   9          5.19          8.02         4.68 o                         
  -7   5   9         12.06          5.58         4.68 o                         
  -6   5   9         95.97        100.74        10.17 o                         
  -5   5   9         61.55         63.40        12.14 o                         
  -4   5   9         27.46         26.33         5.35 o                         
  -3   5   9          7.58          8.62         3.77 o                         
  -2   5   9         15.39         13.65         3.99 o                         
  -1   5   9         94.84         90.14         6.65 o                         
   0   5   9          2.33          8.66         3.46 o                         
   1   5   9         26.09         26.49         3.75 o                         
   2   5   9         34.11         37.80         5.40 o                         
   3   5   9          3.79          2.73         2.99 o                         
   4   5   9          7.00          4.43         2.70 o                         
   5   5   9         96.94         80.26         5.10 o                         
   6   5   9         33.60         43.16         7.74 o                         
   7   5   9         39.36         36.81         4.14 o                         
   8   5   9         14.83         16.38         6.05 o                         
  -4   6   9         39.18         50.78         9.37 o                         
  -3   6   9         10.77         15.70         4.90 o                         
  -2   6   9          7.58          6.14         4.38 o                         
  -1   6   9          0.18          8.80         4.65 o                         
   0   6   9        107.29        119.51        12.39 o                         
   1   6   9          3.78         17.50         7.27 o                         
   2   6   9         42.73         50.51         7.46 o                         
   3   6   9         84.12        104.05         5.59 o                         
 -14   0  10          0.19          0.34         3.92 o                         
 -13   0  10          3.18         -0.55         4.75 o                         
 -12   0  10         14.58          8.76         3.73 o                         
 -11   0  10          2.69          6.11         3.09 o                         
 -10   0  10         59.01         54.10         4.57 o                         
  -9   0  10         73.97         74.07         5.01 o                         
  -8   0  10          3.08          0.83         5.03 o                         
  -7   0  10        115.33         92.93         5.32 o                         
  -6   0  10        596.55        559.71        13.96 o                         
  -5   0  10         94.97        107.26        11.83 o                         
  -4   0  10          4.42          4.14         3.33 o                         
  -3   0  10        205.60        211.42        12.70 o                         
  -2   0  10        571.86        576.90        14.47 o                         
  -1   0  10        786.07        826.02        18.57 o                         
   0   0  10        350.58        402.11        14.05 o                         
   1   0  10         37.37         39.51         4.67 o                         
   2   0  10        423.70        464.36        13.38 o                         
   3   0  10       1194.86       1304.52        27.09 o                         
   4   0  10         15.80         13.56         5.30 o                         
   5   0  10          1.36          2.03         6.47 o                         
   6   0  10        160.52        164.88         9.05 o                         
   7   0  10        172.01        168.99         9.28 o                         
   8   0  10        427.86        424.95        16.46 o                         
   9   0  10         62.14         61.34        12.02 o                         
  10   0  10          0.14          2.47         5.42 o                         
  11   0  10         17.14         15.78         6.78 o                         
  12   0  10         58.34         49.80         9.86 o                         
  13   0  10        138.92        130.41        13.93 o                         
 -14   1  10         32.75         37.96         5.88 o                         
 -13   1  10         76.94         58.87         7.64 o                         
 -12   1  10         31.60         23.74         4.11 o                         
 -11   1  10        183.02        181.53         6.90 o                         
 -10   1  10        118.91        119.93         5.92 o                         
  -9   1  10         23.27         20.50         3.31 o                         
  -8   1  10          1.30          3.63         2.59 o                         
  -7   1  10          3.09          6.09         2.53 o                         
  -6   1  10          3.29          6.22         2.59 o                         
  -5   1  10        580.81        585.32         9.22 o                         
  -4   1  10        164.79        151.39         4.62 o                         
  -3   1  10          2.78          2.62         1.83 o                         
  -2   1  10        154.42        147.85         5.05 o                         
  -1   1  10         35.50         32.71         2.90 o                         
   0   1  10         19.16         19.48         2.62 o                         
   1   1  10          0.23         -1.44         2.02 o                         
   2   1  10         74.94         87.87         4.60 o                         
   3   1  10       1683.15       1761.47        24.16 o                         
   4   1  10        109.74        109.94         5.64 o                         
   5   1  10         21.51         17.67         2.96 o                         
   6   1  10        211.29        214.46         7.92 o                         
   7   1  10         72.79         78.86         8.58 o                         
   8   1  10         67.79         58.76         5.33 o                         
   9   1  10          1.17          1.32         3.11 o                         
  10   1  10         34.54         31.26         4.73 o                         
  11   1  10        150.42        125.91         7.73 o                         
  12   1  10         44.37         35.89         7.43 o                         
  13   1  10         28.30         24.71         5.86 o                         
 -13   2  10         50.64         44.07         6.28 o                         
 -12   2  10         10.76          4.80         4.26 o                         
 -11   2  10         51.82         47.91         6.59 o                         
 -10   2  10        139.23        130.12         8.90 o                         
  -9   2  10        172.14        147.49         6.43 o                         
  -8   2  10         42.35         40.44         3.99 o                         
  -7   2  10         19.66         13.60         3.15 o                         
  -6   2  10          9.29         11.25         3.18 o                         
  -5   2  10         83.53         86.66         4.99 o                         
  -4   2  10          1.80          5.44         2.64 o                         
  -3   2  10          0.15          1.80         2.85 o                         
  -2   2  10         12.98         11.19         3.39 o                         
  -1   2  10          3.40          4.37         1.97 o                         
   0   2  10        592.13        602.08        10.66 o                         
   1   2  10         14.49         20.56         2.74 o                         
   2   2  10         74.75         75.53         4.37 o                         
   3   2  10          1.92          2.95         2.50 o                         
   4   2  10         10.70         14.54         3.16 o                         
   5   2  10        103.41        102.01         7.92 o                         
   6   2  10         39.30         43.49         4.91 o                         
   7   2  10         30.44         31.92         4.40 o                         
   8   2  10        304.73        288.23        10.13 o                         
   9   2  10         17.85         24.35         4.34 o                         
  10   2  10         17.62         12.19         4.02 o                         
  11   2  10         18.07         16.68         5.15 o                         
  12   2  10          1.15          0.43         3.59 o                         
 -12   3  10          1.46          0.06         4.18 o                         
 -11   3  10          0.05         -3.05         3.81 o                         
 -10   3  10         22.23         11.36         7.95 o                         
  -9   3  10         52.49         50.81         6.72 o                         
  -8   3  10         60.94         60.33         5.76 o                         
  -7   3  10          1.88         -2.76         3.27 o                         
  -6   3  10          5.09          0.72         3.36 o                         
  -5   3  10          8.62          4.60         2.84 o                         
  -4   3  10          0.14          1.18         2.68 o                         
  -3   3  10          8.67          7.05         2.86 o                         
  -2   3  10         18.39         14.71         3.22 o                         
  -1   3  10          0.03          0.44         3.03 o                         
   0   3  10         66.61         77.04         6.42 o                         
   1   3  10         19.71         24.22         2.97 o                         
   2   3  10        185.65        180.49         6.79 o                         
   3   3  10         36.30         43.55         4.66 o                         
   4   3  10         71.92         72.19         5.20 o                         
   5   3  10          0.02          0.61         2.89 o                         
   6   3  10          2.04         -1.01         4.30 o                         
   7   3  10         94.47        106.07         7.71 o                         
   8   3  10          0.31         -5.22         5.22 o                         
   9   3  10        109.81        107.02         6.97 o                         
  10   3  10         25.40         25.88         4.59 o                         
  11   3  10         46.35         39.45         5.21 o                         
 -10   4  10         82.47         96.38        16.95 o                         
  -9   4  10        143.24        114.95         9.30 o                         
  -8   4  10        104.15         96.83         8.60 o                         
  -7   4  10          0.48          2.92         7.27 o                         
  -6   4  10         22.71         18.44         9.19 o                         
  -5   4  10         58.30         50.63         7.47 o                         
  -4   4  10          2.97         -3.02         3.02 o                         
  -3   4  10         36.96         45.86         4.41 o                         
  -2   4  10          1.39          1.96         2.89 o                         
  -1   4  10          4.47         -0.54         2.80 o                         
   0   4  10          0.11          4.16         3.46 o                         
   1   4  10          1.06         -0.45         4.08 o                         
   2   4  10         13.28          9.78         2.95 o                         
   3   4  10          4.72          2.26         3.76 o                         
   4   4  10          5.60          7.08         3.21 o                         
   5   4  10         80.32         71.18         5.45 o                         
   6   4  10         77.79         83.17         6.00 o                         
   7   4  10         46.38         47.20         7.58 o                         
   8   4  10          0.00         -0.45         3.19 o                         
   9   4  10         21.84         16.00         4.19 o                         
  -6   5  10         12.66         11.13         4.96 o                         
  -5   5  10         25.25         30.27         5.98 o                         
  -4   5  10         10.67         13.70         6.35 o                         
  -3   5  10         51.26         55.97         5.79 o                         
  -2   5  10          3.73          0.76         3.46 o                         
  -1   5  10          0.08         -2.49         3.26 o                         
   0   5  10         45.23         54.78         9.06 o                         
   1   5  10         53.99         56.68         7.22 o                         
   2   5  10         52.65         44.73         9.80 o                         
   3   5  10        148.26        143.55        11.93 o                         
   4   5  10          0.63          6.81         3.26 o                         
   5   5  10        492.44        473.45        12.32 o                         
   6   5  10         50.01         50.96         5.30 o                         
 -12   1  11         12.54         13.19         4.93 o                         
 -11   1  11        281.43        281.30        13.22 o                         
 -10   1  11        248.51        239.55         7.89 o                         
  -9   1  11         42.77         39.73         4.06 o                         
  -8   1  11          9.61          7.14         3.03 o                         
  -7   1  11          0.07          2.05         2.66 o                         
  -6   1  11          1.61          1.17         2.58 o                         
  -5   1  11         46.79         43.46         4.51 o                         
  -4   1  11          1.49         -0.51         5.00 o                         
  -3   1  11          0.01          3.18         2.55 o                         
  -2   1  11          2.86          2.33         2.08 o                         
  -1   1  11         27.77         25.63         6.14 o                         
   0   1  11         36.09         37.39         4.07 o                         
   1   1  11         52.76         54.82         6.22 o                         
   2   1  11        226.03        234.49         7.06 o                         
   3   1  11         27.21         28.27         3.42 o                         
   4   1  11         73.06         72.93         5.04 o                         
   5   1  11         23.12         26.78         3.51 o                         
   6   1  11        106.90        104.55         5.75 o                         
   7   1  11          1.51          2.01         2.94 o                         
   8   1  11         27.01         24.84         4.26 o                         
   9   1  11        102.83        102.79         7.09 o                         
  10   1  11        103.51        106.36         7.31 o                         
  11   1  11         84.48         72.97         6.55 o                         
 -11   2  11         67.61         68.90         7.34 o                         
 -10   2  11          0.89          0.86         3.62 o                         
  -9   2  11         15.33         13.95         4.01 o                         
  -8   2  11         66.26         54.94         4.77 o                         
  -7   2  11          0.11          1.32         2.99 o                         
  -6   2  11          6.71          9.56         3.09 o                         
  -5   2  11        154.29        153.93         6.65 o                         
  -4   2  11          0.03          1.01         2.74 o                         
  -3   2  11        171.05        183.60         7.86 o                         
  -2   2  11        174.61        177.20         7.80 o                         
  -1   2  11         16.98         17.63         3.77 o                         
   0   2  11         70.39         78.50         4.98 o                         
   1   2  11         42.33         48.93         3.77 o                         
   2   2  11         66.71         80.60         5.57 o                         
   3   2  11         75.91         83.78         4.93 o                         
   4   2  11          4.39          4.88         2.77 o                         
   5   2  11          0.59         -2.18         3.56 o                         
   6   2  11         22.06         18.20         3.85 o                         
   7   2  11          0.24         -1.69         3.15 o                         
   8   2  11         71.16         56.09         5.65 o                         
   9   2  11         33.42         39.48         5.16 o                         
  10   2  11         59.04         65.69         6.48 o                         
  -9   3  11          5.99          1.34         4.29 o                         
  -8   3  11          0.08          3.96         3.58 o                         
  -7   3  11          1.89         -1.12         5.32 o                         
  -6   3  11          0.71          0.70         3.45 o                         
  -5   3  11         35.11         39.11         4.38 o                         
  -4   3  11         24.58         27.56         3.93 o                         
  -3   3  11        134.60        115.27        11.42 o                         
  -2   3  11        170.74        154.94         7.93 o                         
  -1   3  11         29.63         29.15         5.82 o                         
   0   3  11         10.48         10.45         5.25 o                         
   1   3  11         13.87         22.64         5.12 o                         
   2   3  11         36.85         32.31         3.46 o                         
   3   3  11         19.50          8.38         3.21 o                         
   4   3  11         16.61         20.74         3.81 o                         
   5   3  11        176.13        164.48         7.56 o                         
   6   3  11          3.19          3.60         4.44 o                         
   7   3  11         14.37         12.98         3.96 o                         
   8   3  11          7.57          9.81         3.98 o                         
   9   3  11         38.24         48.50         5.86 o                         
  -7   4  11         38.62         32.52         6.09 o                         
  -6   4  11          3.88         -2.17         3.59 o                         
  -5   4  11         12.90          5.77         3.94 o                         
  -4   4  11          6.27          8.61         3.96 o                         
  -3   4  11          1.74         -1.26         3.04 o                         
  -2   4  11          0.90         -2.12         3.01 o                         
  -1   4  11          2.91          1.02         3.67 o                         
   0   4  11         17.97         15.43         4.45 o                         
   1   4  11         11.35         13.66         4.19 o                         
   2   4  11         11.03         13.74         5.12 o                         
   3   4  11         85.63         93.53         8.65 o                         
   4   4  11          3.99          1.42         5.04 o                         
   5   4  11         10.56          8.58         3.52 o                         
   6   4  11        126.71        131.28         7.50 o                         
 -10   0  12         48.06         36.24         9.86 o                         
  -9   0  12          3.26         -1.60         6.78 o                         
  -8   0  12         41.02         41.42         9.61 o                         
  -7   0  12         19.43         23.54         8.63 o                         
  -6   0  12         16.84         22.50         6.84 o                         
  -5   0  12        118.00        124.87         7.52 o                         
  -4   0  12          2.20         -0.56         5.92 o                         
  -3   0  12         59.70         61.42         5.77 o                         
  -2   0  12         77.60         88.60        10.91 o                         
  -1   0  12          1.20          5.55         3.88 o                         
   0   0  12        920.74        941.34        21.94 o                         
   1   0  12       1309.37       1442.43        30.23 o                         
   2   0  12        103.07        103.67         9.98 o                         
   3   0  12        502.21        498.21        15.49 o                         
   4   0  12         52.61         54.95         9.37 o                         
   5   0  12          0.11          5.57         4.26 o                         
   6   0  12          1.18         -0.46         4.44 o                         
   7   0  12         18.29          9.16         4.74 o                         
   8   0  12          0.03         -4.14         4.14 o                         
   9   0  12         20.00         15.70         5.68 o                         
  -9   1  12          0.98          3.89         3.09 o                         
  -8   1  12         50.75         43.24         4.40 o                         
  -7   1  12         26.31         25.24         5.28 o                         
  -6   1  12         26.38         25.51         4.12 o                         
  -5   1  12         16.95          6.86         3.47 o                         
  -4   1  12         37.44         43.14         4.80 o                         
  -3   1  12         10.71         10.47         3.61 o                         
  -2   1  12          6.14          9.34         3.69 o                         
  -1   1  12         14.36         14.33         3.05 o                         
   0   1  12         67.36         76.57         5.95 o                         
   1   1  12         12.04          9.82         2.94 o                         
   2   1  12          4.04          0.12         2.64 o                         
   3   1  12          0.54         -1.97         2.60 o                         
   4   1  12         11.09          9.33         3.08 o                         
   5   1  12         12.80          9.64         3.24 o                         
   6   1  12         25.46         35.70         4.96 o                         
   7   1  12          2.91          1.54         3.14 o                         
   8   1  12         52.37         53.88         5.11 o                         
   9   1  12        104.35        113.06         6.80 o                         
  -8   2  12         18.04         20.74         3.90 o                         
  -7   2  12         73.68         83.60         6.33 o                         
  -6   2  12          8.48          8.84         3.20 o                         
  -5   2  12         40.23         23.67         4.38 o                         
  -4   2  12         57.42         54.67         5.42 o                         
  -3   2  12         92.58         88.27         6.58 o                         
  -2   2  12         21.86         19.79         5.27 o                         
  -1   2  12          0.05         -1.47         3.38 o                         
   0   2  12          8.90         11.40         3.96 o                         
   1   2  12          6.14          6.49         3.69 o                         
   2   2  12          3.38          4.09         2.73 o                         
   3   2  12         83.96         83.58         5.23 o                         
   4   2  12         12.38         11.36         3.29 o                         
   5   2  12         60.49         61.38         4.89 o                         
   6   2  12          0.59         -2.66         4.47 o                         
   7   2  12         66.13         71.57         6.76 o                         
   8   2  12         63.21         67.07        13.45 o                         
  -6   3  12         30.50         21.87         4.64 o                         
  -5   3  12          1.17          1.35         3.17 o                         
  -4   3  12          0.93          4.84         3.78 o                         
  -3   3  12          0.00          0.92         3.59 o                         
  -2   3  12         55.98         70.29         8.46 o                         
  -1   3  12         23.26         20.41         4.55 o                         
   0   3  12          7.04          6.31         4.04 o                         
   1   3  12         27.29         27.20         6.12 o                         
   2   3  12          0.13          0.24         3.59 o                         
   3   3  12        135.40        137.95         8.38 o                         
   4   3  12          4.23          5.90         3.31 o                         
   5   3  12         56.80         65.48         6.96 o                         
   6   3  12          1.97          2.28         3.49 o                         
  -1   4  12         11.51         11.72         4.29 o                         
   0   4  12          0.42          3.55         3.83 o                         
  -6   1  13          1.49         -0.40         3.41 o                         
  -5   1  13        123.27        112.25         7.03 o                         
  -4   1  13         33.06         29.02         4.64 o                         
  -3   1  13         27.93         23.39         4.38 o                         
  -2   1  13          5.64          2.78         3.62 o                         
  -1   1  13         35.35         40.27         5.11 o                         
   0   1  13        274.38        268.45        17.78 o                         
   1   1  13         12.20         16.42         3.32 o                         
   2   1  13         27.07         29.25         3.97 o                         
   3   1  13          4.31          2.65         3.45 o                         
   4   1  13          3.70          7.35         4.66 o                         
   5   1  13          6.52          3.68         3.30 o                         
  -4   2  13         63.69         66.44         6.13 o                         
  -3   2  13         14.87         13.31         5.03 o                         
  -2   2  13         15.29         18.92         4.48 o                         
  -1   2  13          3.24          0.22         4.90 o                         
   0   2  13          0.15         -1.27         3.71 o                         
   1   2  13          0.40         -0.04         3.71 o                         
   2   2  13          6.95          3.35         3.90 o                         
   3   2  13         19.73         14.23         4.45 o                         
   4   2  13          4.74          6.53         3.29 o                         
                                                                                
